# Supplementary material for: Chloroplast Genome Variation and Phylogenetic Relationships of Autochthonous Varieties of Vitis vinifera from the Don Valley
Source: Int J Mol Sci. 2024 Sep 14;25(18):9928. doi: 10.3390/ijms25189928 (PMC11432254; doi:10.3390/ijms25189928)
Supplement: Supplementary file 1 [file ijms-25-09928-s001.zip › Supplementary Table S1.xlsx]

## Sheet: Лист1
LIB	Variety	Name	Region	Color	Read pairs after trimming
libv4	Kokur belyi	V. vinifera Kokur belyi	Crimea	Blanc	66393642
libv11	Kumshatskiy belyi	V. vinifera Kumshatskiy belyi	Don	Blanc	95850709
libv10	Pukhlyakovskiy belyi	V. vinifera Pukhlyakovskiy belyi	Don	Blanc	62788406
libv9	Sibirkovyi	V. vinifera Sibirkovyi	Don	Blanc	80839249
libv8	Varyushkin	V. vinifera Varyushkin	Don	Noir	51944742
libv7	Plechistik	V. vinifera Plechistik	Don	Noir	120416481
libv6	Tsimlyanskiy Chernyi	V. vinifera Tsimlyanskiy Chernyi	Don	Noir	75345269
libv5	Dolgiy Skorospelyi	V. vinifera Dolgiy Skorospelyi	Don	Blanc	68823480
libv1	Krasnostop Zolotovskiy	V. vinifera Krasnostop Zolotovskiy	Don	Noir	56209026
lib4v	Krasnostop AZOS	V. vinifera Krasnostop AZOS	Don	Noir	129324140
