# Supplementary material for: Chloroplast Genome Variation and Phylogenetic Relationships of Autochthonous Varieties of Vitis vinifera from the Don Valley
Source: Int J Mol Sci. 2024 Sep 14;25(18):9928. doi: 10.3390/ijms25189928 (PMC11432254; doi:10.3390/ijms25189928)
Supplement: Supplementary file 1 [file ijms-25-09928-s001.zip › Supplementary Table S2.xlsx]

## Sheet: Libv1
Repeat size	Repeat 1 start	Type	Repeat size	Repeat 2 start	Mismatch	E-value
20	6813	P	20	6813	0	0.00663
20	15407	F	20	92986	0	0.00663
20	15407	P	20	157069	0	0.00663
20	28967	F	20	28987	0	0.00663
20	34708	F	20	34724	0	0.00663
20	38868	P	20	48843	0	0.00663
20	54934	C	20	124972	0	0.00663
20	57529	R	20	57529	0	0.00663
20	71897	R	20	71897	0	0.00663
20	82714	P	20	82714	0	0.00663
21	38800	P	21	48904	0	0.00166
21	40347	F	21	71491	0	0.00166
22	54883	P	22	54883	0	0.000414
22	99203	P	22	99229	0	0.000414
22	99203	F	22	150824	0	0.000414
22	99229	F	22	150850	0	0.000414
22	150824	P	22	150850	0	0.000414
22	4402	R	22	4405	-1	0.0273
22	9681	P	22	29880	-1	0.0273
23	6706	F	23	39674	-1	0.00714
23	6752	C	23	86729	-1	0.00714
23	17976	F	23	82716	-1	0.00714
23	79923	F	23	79946	-1	0.00714
24	61900	F	24	61924	0	2.59e-05
24	24621	P	24	119750	-1	0.00186
25	6641	F	25	6652	-1	0.000485
25	82714	F	25	82715	-1	0.000485
25	6436	R	25	6436	-2	0.0175
25	6806	C	25	39672	-2	0.0175
25	45612	P	25	98655	-2	0.0175
25	45612	F	25	151395	-2	0.0175
25	50055	F	25	69893	-2	0.0175
26	129767	R	26	129767	-2	0.00473
26	129767	C	26	129777	-2	0.00473
26	129774	R	26	129774	-2	0.00473
26	129777	R	26	129777	-2	0.00473
27	47367	F	27	103844	-1	3.28e-05
27	47367	P	27	146204	-1	3.28e-05
27	39815	R	27	39815	-2	0.00128
27	47367	F	27	126517	-2	0.00128
27	63147	R	27	63147	-2	0.00128
27	2256	F	27	51923	-3	0.0319
27	4751	P	27	4751	-3	0.0319
27	30761	F	27	76228	-3	0.0319
27	30763	P	27	104178	-3	0.0319
28	71671	P	28	71671	-2	0.000344
28	72777	P	28	72777	-2	0.000344
28	96431	F	28	96485	-2	0.000344
28	96431	P	28	153562	-2	0.000344
28	96485	P	28	153616	-2	0.000344
28	153562	F	28	153616	-2	0.000344
28	38662	C	28	76239	-3	0.00894
28	93991	F	28	94033	-3	0.00894
28	93991	P	28	156014	-3	0.00894
28	94033	P	28	156056	-3	0.00894
28	156014	F	28	156056	-3	0.00894
29	121637	R	29	121637	0	2.53e-08
29	9438	F	29	38792	-2	9.23e-05
29	76228	R	29	76228	-2	9.23e-05
29	34708	R	29	34712	-3	0.00249
29	82713	F	29	119333	-3	0.00249
29	93993	F	29	94014	-3	0.00249
29	93993	P	29	156032	-3	0.00249
29	94014	P	29	156053	-3	0.00249
29	156032	F	29	156053	-3	0.00249
30	9440	P	30	48901	0	6.32e-09
30	15100	P	30	15100	0	6.32e-09
30	96443	F	30	96479	0	6.32e-09
30	96443	P	30	153566	0	6.32e-09
30	96479	P	30	153602	0	6.32e-09
31	89220	F	31	120501	0	1.58e-09
31	120501	P	31	160824	0	1.58e-09
31	11290	F	31	40170	-2	6.61e-06
31	39666	R	31	39676	-2	6.61e-06
31	47040	R	31	47040	-2	6.61e-06
33	6691	P	33	6700	-3	1.45e-05
34	131188	P	34	131188	-2	1.25e-07
36	129767	P	36	129767	-2	8.75e-09
39	47355	F	39	103832	-2	1.61e-10
39	47355	P	39	146204	-2	1.61e-10
39	47355	F	39	126505	-3	5.95e-09
40	89211	F	40	120492	-1	7.23e-13
40	120492	P	40	160824	-1	7.23e-13
41	42376	F	41	44600	-3	4.34e-10
42	103830	F	42	126503	-1	4.75e-14
42	126503	P	42	146203	-1	4.75e-14
43	79206	P	43	79206	-3	3.14e-11
46	96431	F	46	96467	-2	1.37e-14
46	96431	P	46	153562	-2	1.37e-14
46	96467	P	46	153598	-2	1.37e-14
46	153562	F	46	153598	-2	1.37e-14
48	96443	F	48	96461	0	9.19e-20
48	96443	P	48	153566	0	9.19e-20
48	96461	P	48	153584	0	9.19e-20
54	31719	P	54	31719	0	2.24e-23
60	96431	F	60	96449	-1	9.86e-25
60	96431	P	60	153566	-1	9.86e-25
60	96449	P	60	153584	-1	9.86e-25
60	153566	F	60	153584	-1	9.86e-25

## Sheet: libv4
Repeat size	Repeat 1 start	Type	Repeat size	Repeat 2 start	Mismatch	E-value
75	89142	P	75	160847	0	5.1e-36
60	96425	F	60	96443	-1	9.86e-25
60	96425	P	60	153562	-1	9.86e-25
60	96443	P	60	153580	-1	9.86e-25
60	153562	F	60	153580	-1	9.86e-25
54	31700	P	54	31700	0	2.24e-23
48	96437	F	48	96455	0	9.19e-20
48	96437	P	48	153562	0	9.19e-20
48	96455	P	48	153580	0	9.19e-20
46	96425	F	46	96461	-2	1.37e-14
46	96425	P	46	153558	-2	1.37e-14
46	96461	P	46	153594	-2	1.37e-14
46	153558	F	46	153594	-2	1.37e-14
42	103824	F	42	126498	-1	4.74e-14
42	126498	P	42	146199	-1	4.74e-14
40	89205	F	40	120487	-1	7.23e-13
40	120487	P	40	160820	-1	7.23e-13
43	79201	P	43	79201	-3	3.14e-11
39	47341	F	39	103826	-2	1.61e-10
39	47341	P	39	146200	-2	1.61e-10
41	42362	F	41	44586	-3	4.34e-10
31	89214	F	31	120496	0	1.58e-09
31	120496	P	31	160820	0	1.58e-09
39	47341	F	39	126500	-3	5.95e-09
30	9439	P	30	48887	0	6.32e-09
30	15087	P	30	15087	0	6.32e-09
30	96437	F	30	96473	0	6.32e-09
30	96437	P	30	153562	0	6.32e-09
30	96473	P	30	153598	0	6.32e-09
36	129763	P	36	129763	-2	8.75e-09
29	121632	R	29	121632	0	2.53e-08
34	131184	P	34	131184	-2	1.25e-07
31	11278	F	31	40156	-2	6.61e-06
31	39652	R	31	39662	-2	6.61e-06
31	47026	R	31	47026	-2	6.61e-06
33	6690	P	33	6699	-3	1.45e-05
24	61889	F	24	61913	0	2.59e-05
27	47353	F	27	103838	-1	3.28e-05
27	47353	P	27	146200	-1	3.28e-05
29	9437	F	29	38778	-2	9.23e-05
29	76223	R	29	76223	-2	9.23e-05
28	71661	P	28	71661	-2	0.000344
28	72767	P	28	72767	-2	0.000344
28	96425	F	28	96479	-2	0.000344
28	96425	P	28	153558	-2	0.000344
28	96479	P	28	153612	-2	0.000344
28	153558	F	28	153612	-2	0.000344
22	54872	P	22	54872	0	0.000414
22	99197	P	22	99223	0	0.000414
22	99197	F	22	150820	0	0.000414
22	99223	F	22	150846	0	0.000414
22	150820	P	22	150846	0	0.000414
25	6637	F	25	6648	-1	0.000485
27	39801	R	27	39801	-2	0.00128
27	47353	F	27	126512	-2	0.00128
27	63136	R	27	63136	-2	0.00128
21	38786	P	21	48890	0	0.00166
21	40333	F	21	71481	0	0.00166
24	24607	P	24	119745	-1	0.00186
29	34695	R	29	34699	-3	0.00249
29	93987	F	29	94008	-3	0.00249
29	93987	P	29	156028	-3	0.00249
29	94008	P	29	156049	-3	0.00249
29	156028	F	29	156049	-3	0.00249
26	129763	R	26	129763	-2	0.00473
26	129763	C	26	129773	-2	0.00473
26	129770	R	26	129770	-2	0.00473
26	129773	R	26	129773	-2	0.00473
20	6812	P	20	6812	0	0.00662
20	11605	R	20	11605	0	0.00662
20	15394	F	20	92980	0	0.00662
20	15394	P	20	157065	0	0.00662
20	28954	F	20	28974	0	0.00662
20	34695	F	20	34711	0	0.00662
20	38854	P	20	48829	0	0.00662
20	54923	C	20	124967	0	0.00662
20	57518	R	20	57518	0	0.00662
20	71887	R	20	71887	0	0.00662
23	6705	F	23	39660	-1	0.00714
23	79918	F	23	79941	-1	0.00714
28	264	C	28	69870	-3	0.00894
28	34142	R	28	76230	-3	0.00894
28	93985	F	28	94027	-3	0.00894
28	93985	P	28	156010	-3	0.00894
28	94027	P	28	156052	-3	0.00894
28	156010	F	28	156052	-3	0.00894
25	6432	R	25	6432	-2	0.0175
25	6805	C	25	39658	-2	0.0175
25	45598	P	25	98649	-2	0.0175
25	45598	F	25	151391	-2	0.0175
22	4402	R	22	4405	-1	0.0273
22	6752	C	22	86723	-1	0.0273
22	9680	P	22	29867	-1	0.0273
22	76239	R	22	123310	-1	0.0273
27	2256	F	27	51912	-3	0.0319
27	4746	P	27	4746	-3	0.0319
27	30742	F	27	76223	-3	0.0319
27	30744	P	27	104172	-3	0.0319
27	30744	F	27	145866	-3	0.0319

## Sheet: lib4v
Repeat size	Repeat 1 start	Type	Repeat size	Repeat 2 start	Mismatch	E-value
75	89191	P	75	160895	0	5.11e-36
60	96474	F	60	96492	-1	9.87e-25
60	96474	P	60	153610	-1	9.87e-25
60	96492	P	60	153628	-1	9.87e-25
60	153610	F	60	153628	-1	9.87e-25
54	31750	P	54	31750	0	2.25e-23
48	96486	F	48	96504	0	9.2e-20
48	96486	P	48	153610	0	9.2e-20
48	96504	P	48	153628	0	9.2e-20
46	96474	F	46	96510	-2	1.37e-14
46	96474	P	46	153606	-2	1.37e-14
46	96510	P	46	153642	-2	1.37e-14
46	153606	F	46	153642	-2	1.37e-14
42	103873	F	42	126547	-1	4.75e-14
42	126547	P	42	146247	-1	4.75e-14
40	89254	F	40	120536	-1	7.23e-13
40	120536	P	40	160868	-1	7.23e-13
43	79249	P	43	79249	-3	3.14e-11
39	47392	F	39	103875	-2	1.61e-10
39	47392	P	39	146248	-2	1.61e-10
41	42413	F	41	44637	-3	4.34e-10
31	89263	F	31	120545	0	1.58e-09
31	120545	P	31	160868	0	1.58e-09
39	47392	F	39	126549	-3	5.95e-09
30	9463	P	30	48938	0	6.32e-09
30	15132	P	30	15132	0	6.32e-09
30	96486	F	30	96522	0	6.32e-09
30	96486	P	30	153610	0	6.32e-09
30	96522	P	30	153646	0	6.32e-09
36	129811	P	36	129811	-2	8.75e-09
29	121681	R	29	121681	0	2.53e-08
34	131232	P	34	131232	-2	1.25e-07
31	10028	R	31	10028	-2	6.61e-06
31	11322	F	31	40207	-2	6.61e-06
31	39703	R	31	39713	-2	6.61e-06
31	47077	R	31	47077	-2	6.61e-06
33	6714	P	33	6723	-3	1.46e-05
24	61938	F	24	61962	0	2.59e-05
27	47404	F	27	103887	-1	3.28e-05
27	47404	P	27	146248	-1	3.28e-05
29	9461	F	29	38829	-2	9.24e-05
29	76271	R	29	76271	-2	9.24e-05
28	71714	P	28	71714	-2	0.000344
28	72820	P	28	72820	-2	0.000344
28	96474	F	28	96528	-2	0.000344
28	96474	P	28	153606	-2	0.000344
28	96528	P	28	153660	-2	0.000344
28	153606	F	28	153660	-2	0.000344
22	54921	P	22	54921	0	0.000414
22	99246	P	22	99272	0	0.000414
22	99246	F	22	150868	0	0.000414
22	99272	F	22	150894	0	0.000414
22	150868	P	22	150894	0	0.000414
25	6661	F	25	6672	-1	0.000486
27	39852	R	27	39852	-2	0.00128
27	47404	F	27	126561	-2	0.00128
27	63187	R	27	63187	-2	0.00128
21	38837	P	21	48941	0	0.00166
24	24653	P	24	119794	-1	0.00186
29	34745	R	29	34749	-3	0.00249
29	94036	F	29	94057	-3	0.00249
29	94036	P	29	156076	-3	0.00249
29	94057	P	29	156097	-3	0.00249
29	156076	F	29	156097	-3	0.00249
26	129811	R	26	129811	-2	0.00473
26	129811	C	26	129821	-2	0.00473
26	129818	R	26	129818	-2	0.00473
26	129821	R	26	129821	-2	0.00473
20	6836	P	20	6836	0	0.00663
20	15439	F	20	93029	0	0.00663
20	15439	P	20	157113	0	0.00663
20	29000	F	20	29020	0	0.00663
20	34745	F	20	34761	0	0.00663
20	38905	P	20	48880	0	0.00663
20	50454	F	20	69936	0	0.00663
20	54972	C	20	125016	0	0.00663
20	57567	R	20	57567	0	0.00663
20	71940	R	20	71940	0	0.00663
23	6729	F	23	39711	-1	0.00715
23	6775	C	23	86771	-1	0.00715
23	79966	F	23	79989	-1	0.00715
28	34192	R	28	76278	-3	0.00895
28	38699	C	28	76282	-3	0.00895
28	94034	F	28	94076	-3	0.00895
28	94034	P	28	156058	-3	0.00895
28	94076	P	28	156100	-3	0.00895
28	156058	F	28	156100	-3	0.00895
25	6456	R	25	6456	-2	0.0175
25	6829	C	25	39709	-2	0.0175
25	45649	P	25	98698	-2	0.0175
25	45649	F	25	151439	-2	0.0175
22	4422	R	22	4425	-1	0.0273
22	9704	P	22	29913	-1	0.0273
27	2276	F	27	51961	-3	0.032
27	4771	P	27	4771	-3	0.032
27	30793	F	27	76271	-3	0.032
27	30795	P	27	104221	-3	0.032
27	30795	F	27	145914	-3	0.032
27	39622	P	27	39622	-3	0.032

## Sheet: Libv5
Repeat size	Repeat 1 start	Type	Repeat size	Repeat 2 start	Mismatch	E-value
75	89201	P	75	160905	0	5.11e-36
60	96485	F	60	96503	-1	9.87e-25
60	96485	P	60	153620	-1	9.87e-25
60	96503	P	60	153638	-1	9.87e-25
60	153620	F	60	153638	-1	9.87e-25
54	31766	P	54	31766	0	2.25e-23
48	96497	F	48	96515	0	9.2e-20
48	96497	P	48	153620	0	9.2e-20
48	96515	P	48	153638	0	9.2e-20
48	99257	P	48	99257	0	9.2e-20
48	99257	F	48	150878	-2	9.34e-16
46	96485	F	46	96521	-2	1.37e-14
46	96485	P	46	153616	-2	1.37e-14
46	96521	P	46	153652	-2	1.37e-14
46	153616	F	46	153652	-2	1.37e-14
42	103884	F	42	126556	-1	4.75e-14
42	126556	P	42	146257	-1	4.75e-14
40	89265	F	40	120546	-1	7.24e-13
40	120546	P	40	160878	-1	7.24e-13
43	79259	P	43	79259	-3	3.14e-11
39	47401	F	39	103886	-2	1.61e-10
39	47401	P	39	146258	-2	1.61e-10
41	42422	F	41	44646	-3	4.34e-10
31	89274	F	31	120555	0	1.58e-09
31	120555	P	31	160878	0	1.58e-09
39	47401	F	39	126558	-3	5.95e-09
30	9478	P	30	48946	0	6.32e-09
30	15125	P	30	15125	0	6.32e-09
30	96497	F	30	96533	0	6.32e-09
30	96497	P	30	153620	0	6.32e-09
30	96533	P	30	153656	0	6.32e-09
36	30156	F	36	30235	-2	8.75e-09
36	129821	P	36	129821	-2	8.75e-09
28	121691	R	28	121691	0	1.01e-07
34	131242	P	34	131242	-2	1.25e-07
31	11317	F	31	40216	-2	6.61e-06
31	39710	R	31	39720	-2	6.61e-06
31	47086	R	31	47086	-2	6.61e-06
33	6729	P	33	6738	-3	1.46e-05
24	61947	F	24	61971	0	2.59e-05
24	99281	F	24	150902	0	2.59e-05
27	47413	F	27	103898	-1	3.28e-05
27	47413	P	27	146258	-1	3.28e-05
29	9476	F	29	38835	-2	9.24e-05
29	76280	R	29	76280	-2	9.24e-05
28	71722	P	28	71722	-2	0.000344
28	72828	P	28	72828	-2	0.000344
28	96485	F	28	96539	-2	0.000344
28	96485	P	28	153616	-2	0.000344
28	96539	P	28	153670	-2	0.000344
28	153616	F	28	153670	-2	0.000344
22	54930	P	22	54930	0	0.000414
22	150878	P	22	150904	0	0.000414
25	6679	F	25	6690	-1	0.000486
27	39861	R	27	39861	-2	0.00128
27	47413	F	27	126570	-2	0.00128
27	63197	R	27	63197	-2	0.00128
21	38843	P	21	48949	0	0.00166
21	40393	F	21	71542	0	0.00166
24	24647	P	24	119804	-1	0.00186
29	34751	R	29	34755	-3	0.0025
29	94047	F	29	94068	-3	0.0025
29	94047	P	29	156086	-3	0.0025
29	94068	P	29	156107	-3	0.0025
29	156086	F	29	156107	-3	0.0025
26	129821	R	26	129821	-2	0.00473
26	129821	C	26	129831	-2	0.00473
26	129828	R	26	129828	-2	0.00473
26	129831	R	26	129831	-2	0.00473
20	4	F	20	160969	0	0.00663
20	6851	P	20	6851	0	0.00663
20	15432	F	20	93040	0	0.00663
20	15432	P	20	157123	0	0.00663
20	28995	F	20	29015	0	0.00663
20	34751	F	20	34767	0	0.00663
20	38911	P	20	48888	0	0.00663
20	39641	R	20	39641	0	0.00663
20	39798	P	20	39798	0	0.00663
20	50463	F	20	69944	0	0.00663
20	54981	C	20	125025	0	0.00663
20	57576	R	20	57576	0	0.00663
20	71948	R	20	71948	0	0.00663
23	6744	F	23	39718	-1	0.00715
23	79976	F	23	79999	-1	0.00715
28	38705	C	28	76291	-3	0.00895
28	94045	F	28	94087	-3	0.00895
28	94045	P	28	156068	-3	0.00895
28	94087	P	28	156110	-3	0.00895
28	156068	F	28	156110	-3	0.00895
25	6474	R	25	6474	-2	0.0175
25	6844	C	25	39716	-2	0.0175
25	39794	R	25	39794	-2	0.0175
25	39796	R	25	39796	-2	0.0175
25	45658	P	25	98709	-2	0.0175
25	45658	F	25	151449	-2	0.0175
22	4444	R	22	4447	-1	0.0273
22	6791	C	22	86782	-1	0.0273
22	9719	P	22	29908	-1	0.0273

## Sheet: Libv6
Repeat size	Repeat 1 start	Type	Repeat size	Repeat 2 start	Mismatch	E-value
75	89156	P	75	160860	0	5.1e-36
60	96439	F	60	96457	-1	9.87e-25
60	96439	P	60	153575	-1	9.87e-25
60	96457	P	60	153593	-1	9.87e-25
60	153575	F	60	153593	-1	9.87e-25
54	31729	P	54	31729	0	2.24e-23
48	96451	F	48	96469	0	9.2e-20
48	96451	P	48	153575	0	9.2e-20
48	96469	P	48	153593	0	9.2e-20
46	96439	F	46	96475	-2	1.37e-14
46	96439	P	46	153571	-2	1.37e-14
46	96475	P	46	153607	-2	1.37e-14
46	153571	F	46	153607	-2	1.37e-14
42	103838	F	42	126511	-1	4.75e-14
42	126511	P	42	146212	-1	4.75e-14
40	89219	F	40	120500	-1	7.23e-13
40	120500	P	40	160833	-1	7.23e-13
43	79217	P	43	79217	-3	3.14e-11
39	47364	F	39	103840	-2	1.61e-10
39	47364	P	39	146213	-2	1.61e-10
41	42385	F	41	44609	-3	4.34e-10
31	89228	F	31	120509	0	1.58e-09
31	120509	P	31	160833	0	1.58e-09
39	47364	F	39	126513	-3	5.95e-09
30	9440	P	30	48910	0	6.32e-09
30	15109	P	30	15109	0	6.32e-09
30	96451	F	30	96487	0	6.32e-09
30	96451	P	30	153575	0	6.32e-09
30	96487	P	30	153611	0	6.32e-09
36	129776	P	36	129776	-2	8.75e-09
29	121645	R	29	121645	0	2.53e-08
34	131197	P	34	131197	-2	1.25e-07
31	10005	R	31	10005	-2	6.61e-06
31	11299	F	31	40179	-2	6.61e-06
31	39675	R	31	39685	-2	6.61e-06
31	47049	R	31	47049	-2	6.61e-06
33	6691	P	33	6700	-3	1.45e-05
24	61910	F	24	61934	0	2.59e-05
27	47376	F	27	103852	-1	3.28e-05
27	47376	P	27	146213	-1	3.28e-05
29	9438	F	29	38801	-2	9.24e-05
29	76239	R	29	76239	-2	9.24e-05
28	71681	P	28	71681	-2	0.000344
28	72787	P	28	72787	-2	0.000344
28	96439	F	28	96493	-2	0.000344
28	96439	P	28	153571	-2	0.000344
28	96493	P	28	153625	-2	0.000344
28	153571	F	28	153625	-2	0.000344
22	54893	P	22	54893	0	0.000414
22	99211	P	22	99237	0	0.000414
22	99211	F	22	150833	0	0.000414
22	99237	F	22	150859	0	0.000414
22	150833	P	22	150859	0	0.000414
25	6641	F	25	6652	-1	0.000485
27	39824	R	27	39824	-2	0.00128
27	47376	F	27	126525	-2	0.00128
27	63157	R	27	63157	-2	0.00128
21	38809	P	21	48913	0	0.00166
21	40356	F	21	71501	0	0.00166
24	24631	P	24	119758	-1	0.00186
29	34717	R	29	34721	-3	0.00249
29	94001	F	29	94022	-3	0.00249
29	94001	P	29	156041	-3	0.00249
29	94022	P	29	156062	-3	0.00249
29	156041	F	29	156062	-3	0.00249
26	129776	R	26	129776	-2	0.00473
26	129776	C	26	129786	-2	0.00473
26	129783	R	26	129783	-2	0.00473
26	129786	R	26	129786	-2	0.00473
20	6813	P	20	6813	0	0.00663
20	15416	F	20	92994	0	0.00663
20	15416	P	20	157078	0	0.00663
20	28977	F	20	28997	0	0.00663
20	34717	F	20	34733	0	0.00663
20	38877	P	20	48852	0	0.00663
20	54944	C	20	124980	0	0.00663
20	57539	R	20	57539	0	0.00663
20	71907	R	20	71907	0	0.00663
23	6706	F	23	39683	-1	0.00714
23	6752	C	23	86736	-1	0.00714
23	79934	F	23	79957	-1	0.00714
28	38671	C	28	76250	-3	0.00894
28	93999	F	28	94041	-3	0.00894
28	93999	P	28	156023	-3	0.00894
28	94041	P	28	156065	-3	0.00894
28	156023	F	28	156065	-3	0.00894
25	6436	R	25	6436	-2	0.0175
25	6806	C	25	39681	-2	0.0175
25	45621	P	25	98663	-2	0.0175
25	45621	F	25	151404	-2	0.0175
25	50064	F	25	69903	-2	0.0175
22	4402	R	22	4405	-1	0.0273
22	9681	P	22	29890	-1	0.0273
27	2256	F	27	51933	-3	0.0319
27	4751	P	27	4751	-3	0.0319
27	30771	F	27	76239	-3	0.0319
27	30773	P	27	104186	-3	0.0319
27	30773	F	27	145879	-3	0.0319
27	39767	C	27	76244	-3	0.0319

## Sheet: Libv7
Repeat size	Repeat 1 start	Type	Repeat size	Repeat 2 start	Mismatch	E-value
75	89136	P	75	160841	0	5.1e-36
60	96419	F	60	96437	-1	9.86e-25
60	96419	P	60	153556	-1	9.86e-25
60	96437	P	60	153574	-1	9.86e-25
60	153556	F	60	153574	-1	9.86e-25
54	31706	P	54	31706	0	2.24e-23
48	96431	F	48	96449	0	9.19e-20
48	96431	P	48	153556	0	9.19e-20
48	96449	P	48	153574	0	9.19e-20
46	96419	F	46	96455	-2	1.37e-14
46	96419	P	46	153552	-2	1.37e-14
46	96455	P	46	153588	-2	1.37e-14
46	153552	F	46	153588	-2	1.37e-14
42	103818	F	42	126493	-1	4.74e-14
42	126493	P	42	146193	-1	4.74e-14
40	89199	F	40	120482	-1	7.23e-13
40	120482	P	40	160814	-1	7.23e-13
43	79195	P	43	79195	-3	3.14e-11
39	47341	F	39	103820	-2	1.61e-10
39	47341	P	39	146194	-2	1.61e-10
41	42362	F	41	44586	-3	4.34e-10
31	89208	F	31	120491	0	1.58e-09
31	120491	P	31	160814	0	1.58e-09
39	47341	F	39	126495	-3	5.95e-09
30	9440	P	30	48887	0	6.32e-09
30	15088	P	30	15088	0	6.32e-09
30	96431	F	30	96467	0	6.32e-09
30	96431	P	30	153556	0	6.32e-09
30	96467	P	30	153592	0	6.32e-09
36	129757	P	36	129757	-2	8.75e-09
29	121627	R	29	121627	0	2.53e-08
34	131178	P	34	131178	-2	1.25e-07
31	11278	F	31	40156	-2	6.61e-06
31	39652	R	31	39662	-2	6.61e-06
31	47026	R	31	47026	-2	6.61e-06
33	6691	P	33	6700	-3	1.45e-05
24	61887	F	24	61911	0	2.59e-05
27	47353	F	27	103832	-1	3.27e-05
27	47353	P	27	146194	-1	3.27e-05
29	9438	F	29	38778	-2	9.23e-05
29	76217	R	29	76217	-2	9.23e-05
28	71658	P	28	71658	-2	0.000344
28	72764	P	28	72764	-2	0.000344
28	96419	F	28	96473	-2	0.000344
28	96419	P	28	153552	-2	0.000344
28	96473	P	28	153606	-2	0.000344
28	153552	F	28	153606	-2	0.000344
22	54870	P	22	54870	0	0.000414
22	99191	P	22	99217	0	0.000414
22	99191	F	22	150814	0	0.000414
22	99217	F	22	150840	0	0.000414
22	150814	P	22	150840	0	0.000414
25	6641	F	25	6652	-1	0.000485
27	39801	R	27	39801	-2	0.00128
27	47353	F	27	126507	-2	0.00128
27	63134	R	27	63134	-2	0.00128
21	38786	P	21	48890	0	0.00166
21	40333	F	21	71478	0	0.00166
24	24609	P	24	119740	-1	0.00186
29	34694	R	29	34698	-3	0.00249
29	93981	F	29	94002	-3	0.00249
29	93981	P	29	156022	-3	0.00249
29	94002	P	29	156043	-3	0.00249
29	156022	F	29	156043	-3	0.00249
26	129757	R	26	129757	-2	0.00473
26	129757	C	26	129767	-2	0.00473
26	129764	R	26	129764	-2	0.00473
26	129767	R	26	129767	-2	0.00473
20	6813	P	20	6813	0	0.00662
20	15395	F	20	92974	0	0.00662
20	15395	P	20	157059	0	0.00662
20	28955	F	20	28975	0	0.00662
20	34694	F	20	34710	0	0.00662
20	38854	P	20	48829	0	0.00662
20	54921	C	20	124962	0	0.00662
20	57516	R	20	57516	0	0.00662
20	71884	R	20	71884	0	0.00662
23	6706	F	23	39660	-1	0.00714
23	6752	C	23	86716	-1	0.00714
23	79912	F	23	79935	-1	0.00714
28	38648	C	28	76228	-3	0.00894
28	93979	F	28	94021	-3	0.00894
28	93979	P	28	156004	-3	0.00894
28	94021	P	28	156046	-3	0.00894
28	156004	F	28	156046	-3	0.00894
25	6436	R	25	6436	-2	0.0175
25	6806	C	25	39658	-2	0.0175
25	45598	P	25	98643	-2	0.0175
25	45598	F	25	151385	-2	0.0175
25	50041	F	25	69880	-2	0.0175
22	4402	R	22	4405	-1	0.0273
22	9681	P	22	29868	-1	0.0273
27	2256	F	27	51910	-3	0.0319
27	4751	P	27	4751	-3	0.0319
27	30748	F	27	76217	-3	0.0319
27	30750	P	27	104166	-3	0.0319
27	30750	F	27	145860	-3	0.0319
27	39744	C	27	76222	-3	0.0319
24	1612	R	24	1612	-2	0.0643

## Sheet: Libv8
Repeat size	Repeat 1 start	Type	Repeat size	Repeat 2 start	Mismatch	E-value
75	89204	P	75	160907	0	5.11e-36
60	96487	F	60	96505	-1	9.87e-25
60	96487	P	60	153622	-1	9.87e-25
60	96505	P	60	153640	-1	9.87e-25
60	153622	F	60	153640	-1	9.87e-25
54	31756	P	54	31756	0	2.25e-23
48	96499	F	48	96517	0	9.2e-20
48	96499	P	48	153622	0	9.2e-20
48	96517	P	48	153640	0	9.2e-20
46	96487	F	46	96523	-2	1.37e-14
46	96487	P	46	153618	-2	1.37e-14
46	96523	P	46	153654	-2	1.37e-14
46	153618	F	46	153654	-2	1.37e-14
42	103886	F	42	126559	-1	4.75e-14
42	126559	P	42	146259	-1	4.75e-14
40	89267	F	40	120549	-1	7.24e-13
40	120549	P	40	160880	-1	7.24e-13
43	79262	P	43	79262	-3	3.14e-11
39	47399	F	39	103888	-2	1.61e-10
39	47399	P	39	146260	-2	1.61e-10
41	42420	F	41	44644	-3	4.34e-10
31	89276	F	31	120558	0	1.58e-09
31	120558	P	31	160880	0	1.58e-09
39	47399	F	39	126561	-3	5.95e-09
30	9468	P	30	48945	0	6.32e-09
30	15115	P	30	15115	0	6.32e-09
30	96499	F	30	96535	0	6.32e-09
30	96499	P	30	153622	0	6.32e-09
30	96535	P	30	153658	0	6.32e-09
36	129823	P	36	129823	-2	8.75e-09
29	121694	R	29	121694	0	2.53e-08
34	131244	P	34	131244	-2	1.25e-07
36	30146	F	36	30225	-3	2.98e-07
31	11307	F	31	40214	-2	6.62e-06
31	39710	R	31	39720	-2	6.62e-06
31	47084	R	31	47084	-2	6.62e-06
33	6719	P	33	6728	-3	1.46e-05
24	61947	F	24	61971	0	2.59e-05
27	47411	F	27	103900	-1	3.28e-05
27	47411	P	27	146260	-1	3.28e-05
29	9466	F	29	38836	-2	9.24e-05
29	76282	R	29	76282	-2	9.24e-05
28	71724	P	28	71724	-2	0.000344
28	72830	P	28	72830	-2	0.000344
28	96487	F	28	96541	-2	0.000344
28	96487	P	28	153618	-2	0.000344
28	96541	P	28	153672	-2	0.000344
28	153618	F	28	153672	-2	0.000344
22	54930	P	22	54930	0	0.000414
22	99259	P	22	99285	0	0.000414
22	99259	F	22	150880	0	0.000414
22	99285	F	22	150906	0	0.000414
22	150880	P	22	150906	0	0.000414
25	6666	F	25	6677	-1	0.000486
27	39859	R	27	39859	-2	0.00128
27	47411	F	27	126573	-2	0.00128
27	63194	R	27	63194	-2	0.00128
21	38844	P	21	48948	0	0.00166
21	40391	F	21	71544	0	0.00166
24	24637	P	24	119806	-1	0.00186
24	67687	F	24	82780	-1	0.00186
29	34751	R	29	34755	-3	0.0025
29	38705	C	29	76293	-3	0.0025
29	94049	F	29	94070	-3	0.0025
29	94049	P	29	156088	-3	0.0025
29	94070	P	29	156109	-3	0.0025
29	156088	F	29	156109	-3	0.0025
26	129823	R	26	129823	-2	0.00473
26	129823	C	26	129833	-2	0.00473
26	129830	R	26	129830	-2	0.00473
26	129833	R	26	129833	-2	0.00473
20	6841	P	20	6841	0	0.00663
20	15422	F	20	93042	0	0.00663
20	15422	P	20	157125	0	0.00663
20	28985	F	20	29005	0	0.00663
20	34751	F	20	34767	0	0.00663
20	38912	P	20	48887	0	0.00663
20	54981	C	20	125028	0	0.00663
20	57576	R	20	57576	0	0.00663
20	71950	R	20	71950	0	0.00663
23	6734	F	23	39718	-1	0.00715
23	79979	F	23	80002	-1	0.00715
28	34198	R	28	76289	-3	0.00895
28	94047	F	28	94089	-3	0.00895
28	94047	P	28	156070	-3	0.00895
28	94089	P	28	156112	-3	0.00895
28	156070	F	28	156112	-3	0.00895
25	6461	R	25	6461	-2	0.0175
25	6834	C	25	39716	-2	0.0175
25	45656	P	25	98711	-2	0.0175
25	45656	F	25	151451	-2	0.0175
25	50100	F	25	69946	-2	0.0175
22	4431	R	22	4434	-1	0.0273
22	6781	C	22	86785	-1	0.0273
22	9709	P	22	29898	-1	0.0273
22	28953	F	22	123371	-1	0.0273
22	39639	R	22	39642	-1	0.0273
27	2285	F	27	51970	-3	0.032
27	4775	P	27	4775	-3	0.032

## Sheet: Libv9
Repeat size	Repeat 1 start	Type	Repeat size	Repeat 2 start	Mismatch	E-value
60	96484	F	60	96502	-1	9.87e-25
60	96484	P	60	153618	-1	9.87e-25
60	96502	P	60	153636	-1	9.87e-25
60	153618	F	60	153636	-1	9.87e-25
54	31753	P	54	31753	0	2.25e-23
48	96496	F	48	96514	0	9.2e-20
48	96496	P	48	153618	0	9.2e-20
48	96514	P	48	153636	0	9.2e-20
48	99256	F	48	150876	-1	1.32e-17
48	99256	P	48	99256	-2	9.34e-16
46	96484	F	46	96520	-2	1.37e-14
46	96484	P	46	153614	-2	1.37e-14
46	96520	P	46	153650	-2	1.37e-14
46	153614	F	46	153650	-2	1.37e-14
42	103883	F	42	126555	-1	4.75e-14
42	126555	P	42	146255	-1	4.75e-14
40	89264	F	40	120545	-1	7.24e-13
40	120545	P	40	160876	-1	7.24e-13
43	79260	P	43	79260	-3	3.14e-11
39	47392	F	39	103885	-2	1.61e-10
39	47392	P	39	146256	-2	1.61e-10
41	42418	F	41	44642	-3	4.34e-10
31	89273	F	31	120554	0	1.58e-09
31	120554	P	31	160876	0	1.58e-09
39	47392	F	39	126557	-3	5.95e-09
30	9465	P	30	48938	0	6.32e-09
30	15112	P	30	15112	0	6.32e-09
30	96496	F	30	96532	0	6.32e-09
30	96496	P	30	153618	0	6.32e-09
30	96532	P	30	153654	0	6.32e-09
36	129819	P	36	129819	-2	8.75e-09
28	121690	R	28	121690	0	1.01e-07
34	131240	P	34	131240	-2	1.25e-07
31	11304	F	31	40212	-2	6.61e-06
31	39706	R	31	39716	-2	6.61e-06
31	47077	R	31	47077	-2	6.61e-06
33	6716	P	33	6725	-3	1.46e-05
24	61939	F	24	61963	0	2.59e-05
24	99280	F	24	150900	0	2.59e-05
27	47404	F	27	103897	-1	3.28e-05
27	47404	P	27	146256	-1	3.28e-05
29	9463	F	29	38831	-2	9.24e-05
29	30143	F	29	30222	-2	9.24e-05
29	76282	R	29	76282	-2	9.24e-05
28	71724	P	28	71724	-2	0.000344
28	72830	P	28	72830	-2	0.000344
28	96484	F	28	96538	-2	0.000344
28	96484	P	28	153614	-2	0.000344
28	96538	P	28	153668	-2	0.000344
28	153614	F	28	153668	-2	0.000344
22	54922	P	22	54922	0	0.000414
22	150876	P	22	150902	0	0.000414
25	6666	F	25	6677	-1	0.000486
27	39857	R	27	39857	-2	0.00128
27	47404	F	27	126569	-2	0.00128
27	63189	R	27	63189	-2	0.00128
21	38839	P	21	48941	0	0.00166
21	40389	F	21	71544	0	0.00166
24	24634	P	24	119803	-1	0.00186
24	67687	F	24	82778	-1	0.00186
29	34748	R	29	34752	-3	0.00249
29	94046	F	29	94067	-3	0.00249
29	94046	P	29	156084	-3	0.00249
29	94067	P	29	156105	-3	0.00249
29	156084	F	29	156105	-3	0.00249
26	129819	R	26	129819	-2	0.00473
26	129819	C	26	129829	-2	0.00473
26	129826	R	26	129826	-2	0.00473
26	129829	R	26	129829	-2	0.00473
20	6838	P	20	6838	0	0.00663
20	15419	F	20	93039	0	0.00663
20	15419	P	20	157121	0	0.00663
20	28982	F	20	29002	0	0.00663
20	34748	F	20	34764	0	0.00663
20	38907	P	20	48880	0	0.00663
20	39637	R	20	39637	0	0.00663
20	39794	P	20	39794	0	0.00663
20	50455	F	20	69946	0	0.00663
20	54973	C	20	125024	0	0.00663
20	57568	R	20	57568	0	0.00663
20	71950	R	20	71950	0	0.00663
23	6731	F	23	39714	-1	0.00715
23	79977	F	23	80000	-1	0.00715
28	34195	R	28	76289	-3	0.00895
28	94044	F	28	94086	-3	0.00895
28	94044	P	28	156066	-3	0.00895
28	94086	P	28	156108	-3	0.00895
28	156066	F	28	156108	-3	0.00895
25	6461	R	25	6461	-2	0.0175
25	6831	C	25	39712	-2	0.0175
25	39790	R	25	39790	-2	0.0175
25	39792	R	25	39792	-2	0.0175
25	45654	P	25	98708	-2	0.0175
25	45654	F	25	151447	-2	0.0175
25	76304	F	25	123415	-2	0.0175
22	4431	R	22	4434	-1	0.0273
22	6778	C	22	86783	-1	0.0273
22	9706	P	22	29895	-1	0.0273

## Sheet: Libv10
Repeat size	Repeat 1 start	Type	Repeat size	Repeat 2 start	Mismatch	E-value
60	96474	F	60	96492	-1	9.87e-25
60	96474	P	60	153608	-1	9.87e-25
60	96492	P	60	153626	-1	9.87e-25
60	153608	F	60	153626	-1	9.87e-25
54	31754	P	54	31754	0	2.25e-23
48	96486	F	48	96504	0	9.2e-20
48	96486	P	48	153608	0	9.2e-20
48	96504	P	48	153626	0	9.2e-20
46	96474	F	46	96510	-2	1.37e-14
46	96474	P	46	153604	-2	1.37e-14
46	96510	P	46	153640	-2	1.37e-14
46	153604	F	46	153640	-2	1.37e-14
42	103873	F	42	126545	-1	4.75e-14
42	126545	P	42	146245	-1	4.75e-14
40	89254	F	40	120535	-1	7.23e-13
40	120535	P	40	160866	-1	7.23e-13
43	79251	P	43	79251	-3	3.14e-11
39	47389	F	39	103875	-2	1.61e-10
39	47389	P	39	146246	-2	1.61e-10
41	42410	F	41	44634	-3	4.34e-10
31	89263	F	31	120544	0	1.58e-09
31	120544	P	31	160866	0	1.58e-09
39	47389	F	39	126547	-3	5.95e-09
30	9464	P	30	48935	0	6.32e-09
30	15113	P	30	15113	0	6.32e-09
30	96486	F	30	96522	0	6.32e-09
30	96486	P	30	153608	0	6.32e-09
30	96522	P	30	153644	0	6.32e-09
36	30144	F	36	30223	-2	8.75e-09
36	129809	P	36	129809	-2	8.75e-09
28	121680	R	28	121680	0	1.01e-07
34	131230	P	34	131230	-2	1.25e-07
31	11304	F	31	40204	-2	6.61e-06
31	39700	R	31	39710	-2	6.61e-06
31	47074	R	31	47074	-2	6.61e-06
33	6715	P	33	6724	-3	1.46e-05
24	61936	F	24	61960	0	2.59e-05
27	47401	F	27	103887	-1	3.28e-05
27	47401	P	27	146246	-1	3.28e-05
29	9462	F	29	38825	-2	9.24e-05
29	76273	R	29	76273	-2	9.24e-05
28	71715	P	28	71715	-2	0.000344
28	72821	P	28	72821	-2	0.000344
28	96474	F	28	96528	-2	0.000344
28	96474	P	28	153604	-2	0.000344
28	96528	P	28	153658	-2	0.000344
28	153604	F	28	153658	-2	0.000344
22	54919	P	22	54919	0	0.000414
22	99246	P	22	99272	0	0.000414
22	99246	F	22	150866	0	0.000414
22	99272	F	22	150892	0	0.000414
22	150866	P	22	150892	0	0.000414
25	6665	F	25	6676	-1	0.000485
27	39849	R	27	39849	-2	0.00128
27	47401	F	27	126559	-2	0.00128
27	63183	R	27	63183	-2	0.00128
21	38833	P	21	48938	0	0.00166
21	40381	F	21	71535	0	0.00166
24	24635	P	24	119793	-1	0.00186
24	67676	F	24	82769	-1	0.00186
29	34742	R	29	34746	-3	0.00249
29	94036	F	29	94057	-3	0.00249
29	94036	P	29	156074	-3	0.00249
29	94057	P	29	156095	-3	0.00249
29	156074	F	29	156095	-3	0.00249
26	129809	R	26	129809	-2	0.00473
26	129809	C	26	129819	-2	0.00473
26	129816	R	26	129816	-2	0.00473
26	129819	R	26	129819	-2	0.00473
20	6837	P	20	6837	0	0.00663
20	15420	F	20	93029	0	0.00663
20	15420	P	20	157111	0	0.00663
20	28983	F	20	29003	0	0.00663
20	34742	F	20	34758	0	0.00663
20	38901	P	20	48877	0	0.00663
20	39631	R	20	39631	0	0.00663
20	50452	F	20	69937	0	0.00663
20	54970	C	20	125014	0	0.00663
20	57565	R	20	57565	0	0.00663
20	71941	R	20	71941	0	0.00663
23	6730	F	23	39708	-1	0.00715
23	79968	F	23	79991	-1	0.00715
28	94034	F	28	94076	-3	0.00895
28	94034	P	28	156056	-3	0.00895
28	94076	P	28	156098	-3	0.00895
28	156056	F	28	156098	-3	0.00895
25	6460	R	25	6460	-2	0.0175
25	6830	C	25	39706	-2	0.0175
25	45646	P	25	98698	-2	0.0175
25	45646	F	25	151437	-2	0.0175
25	76295	F	25	123405	-2	0.0175
22	4430	R	22	4433	-1	0.0273
22	6777	C	22	86773	-1	0.0273
22	9705	P	22	29896	-1	0.0273
27	2284	F	27	51959	-3	0.032
27	4774	P	27	4774	-3	0.032
27	30796	F	27	76273	-3	0.032
27	30798	P	27	104221	-3	0.032
27	30798	F	27	145912	-3	0.032

## Sheet: Libv11
Repeat size	Repeat 1 start	Type	Repeat size	Repeat 2 start	Mismatch	E-value
75	89151	P	75	160856	0	5.1e-36
60	96435	F	60	96453	-1	9.86e-25
60	96435	P	60	153571	-1	9.86e-25
60	96453	P	60	153589	-1	9.86e-25
60	153571	F	60	153589	-1	9.86e-25
54	31707	P	54	31707	0	2.24e-23
48	96447	F	48	96465	0	9.19e-20
48	96447	P	48	153571	0	9.19e-20
48	96465	P	48	153589	0	9.19e-20
46	96435	F	46	96471	-2	1.37e-14
46	96435	P	46	153567	-2	1.37e-14
46	96471	P	46	153603	-2	1.37e-14
46	153567	F	46	153603	-2	1.37e-14
42	103834	F	42	126508	-1	4.75e-14
42	126508	P	42	146208	-1	4.75e-14
40	89215	F	40	120498	-1	7.23e-13
40	120498	P	40	160829	-1	7.23e-13
43	79209	P	43	79209	-3	3.14e-11
39	47344	F	39	103836	-2	1.61e-10
39	47344	P	39	146209	-2	1.61e-10
41	42365	F	41	44589	-3	4.34e-10
31	89224	F	31	120507	0	1.58e-09
31	120507	P	31	160829	0	1.58e-09
39	47344	F	39	126510	-3	5.95e-09
30	9438	P	30	48890	0	6.32e-09
30	15085	P	30	15085	0	6.32e-09
30	96447	F	30	96483	0	6.32e-09
30	96447	P	30	153571	0	6.32e-09
30	96483	P	30	153607	0	6.32e-09
36	129772	P	36	129772	-2	8.75e-09
28	121643	R	28	121643	0	1.01e-07
34	131193	P	34	131193	-2	1.25e-07
31	11277	F	31	40159	-2	6.61e-06
31	39653	R	31	39663	-2	6.61e-06
31	47029	R	31	47029	-2	6.61e-06
33	6689	P	33	6698	-3	1.45e-05
24	61891	F	24	61915	0	2.59e-05
27	47356	F	27	103848	-1	3.28e-05
27	47356	P	27	146209	-1	3.28e-05
29	9436	F	29	38779	-2	9.24e-05
29	76231	R	29	76231	-2	9.24e-05
28	71669	P	28	71669	-2	0.000344
28	72775	P	28	72775	-2	0.000344
28	96435	F	28	96489	-2	0.000344
28	96435	P	28	153567	-2	0.000344
28	96489	P	28	153621	-2	0.000344
28	153567	F	28	153621	-2	0.000344
22	54874	P	22	54874	0	0.000414
22	99207	P	22	99233	0	0.000414
22	99207	F	22	150829	0	0.000414
22	99233	F	22	150855	0	0.000414
22	150829	P	22	150855	0	0.000414
25	6636	F	25	6647	-1	0.000485
27	39804	R	27	39804	-2	0.00128
27	47356	F	27	126522	-2	0.00128
27	63138	R	27	63138	-2	0.00128
21	38787	P	21	48893	0	0.00166
21	40336	F	21	71489	0	0.00166
24	24607	P	24	119756	-1	0.00186
24	67631	F	24	82727	-1	0.00186
29	34695	R	29	34699	-3	0.00249
29	93997	F	29	94018	-3	0.00249
29	93997	P	29	156037	-3	0.00249
29	94018	P	29	156058	-3	0.00249
29	156037	F	29	156058	-3	0.00249
26	129772	R	26	129772	-2	0.00473
26	129772	C	26	129782	-2	0.00473
26	129779	R	26	129779	-2	0.00473
26	129782	R	26	129782	-2	0.00473
20	6811	P	20	6811	0	0.00663
20	15392	F	20	92990	0	0.00663
20	15392	P	20	157074	0	0.00663
20	28955	F	20	28975	0	0.00663
20	34695	F	20	34711	0	0.00663
20	38855	P	20	48832	0	0.00663
20	39741	P	20	39741	0	0.00663
20	54925	C	20	124977	0	0.00663
20	57520	R	20	57520	0	0.00663
20	71895	R	20	71895	0	0.00663
23	6704	F	23	39661	-1	0.00714
23	79926	F	23	79949	-1	0.00714
28	38649	C	28	76242	-3	0.00894
28	93995	F	28	94037	-3	0.00894
28	93995	P	28	156019	-3	0.00894
28	94037	P	28	156061	-3	0.00894
28	156019	F	28	156061	-3	0.00894
25	6431	R	25	6431	-2	0.0175
25	6804	C	25	39659	-2	0.0175
25	39737	R	25	39737	-2	0.0175
25	39739	R	25	39739	-2	0.0175
25	45601	P	25	98659	-2	0.0175
25	45601	F	25	151400	-2	0.0175
25	50045	F	25	69890	-2	0.0175
25	76253	F	25	123368	-2	0.0175
22	4402	R	22	4405	-1	0.0273
22	6751	C	22	86732	-1	0.0273
22	9679	P	22	29868	-1	0.0273
22	39582	R	22	39585	-1	0.0273
27	2256	F	27	51914	-3	0.0319
