# Supplementary material for: Chloroplast Genome Variation and Phylogenetic Relationships of Autochthonous Varieties of Vitis vinifera from the Don Valley
Source: Int J Mol Sci. 2024 Sep 14;25(18):9928. doi: 10.3390/ijms25189928 (PMC11432254; doi:10.3390/ijms25189928)
Supplement: Supplementary file 1 [file ijms-25-09928-s001.zip › Supplementary Table S3.xlsx]

## Sheet: Лист1
Repeats	V. vinifera Kokur belyi	V. vinifera Krasnostop AZOS	V. vinifera Krasnostop Zolotovskiy	V. vinifera Dolgiy Skorospelyi	V. vinifera Tsimlyanskiy Chernyi	V. vinifera Plechistik	V. vinifera Varyushkin	V. vinifera Sibirkovyi	V. vinifera Pukhlyakovskiy belyi	V. vinifera Kumshatskiy belyi
A/T	54	55	54	55	53	54	53	56	55	53
C/G	1	1	1	1	1	1	1	1	1	1
AT/AT	2	2	2	3	2	2	2	2	2	2
AAT/ATT	2	2	2	2	2	2	2	2	2	2
	59	60	59	61	58	59	58	61	60	58
