# Supplementary material for: Chloroplast Genome Variation and Phylogenetic Relationships of Autochthonous Varieties of Vitis vinifera from the Don Valley
Source: Int J Mol Sci. 2024 Sep 14;25(18):9928. doi: 10.3390/ijms25189928 (PMC11432254; doi:10.3390/ijms25189928)
Supplement: Supplementary file 1 [file ijms-25-09928-s001.zip › Supplementary Table S4.xlsx]

## Sheet: Лист1
Lib	Ref	Gene	Method	Ka	Ks	Ka/Ks	P-Value(Fisher)
lib4v	NC007957.1	atpA	GY-HKY	0.000811561	1.62312e-05	50	0.367879
lib4v	NC007957.1	ndhA	GY-HKY	0.00113889	2.27777e-05	50	0.367879
lib4v	NC007957.1	ndhA	MS	0.001178	2.35599e-05	50	0.367879
lib4v	NC007957.1	ndhA	MA	0.00115688	2.31375e-05	50	0.367879
lib4v	NC007957.1	ndhH	GY-HKY	0.00113518	2.27036e-05	50	0.367879
lib4v	NC007957.1	ndhH	MS	0.00113518	2.27036e-05	50	0.367879
lib4v	NC007957.1	ndhH	MA	0.00108846	2.17691e-05	50	0.367879
lib4v	NC007957.1	psaB	GY-HKY	0.00064031	1.28062e-05	50	0.367879
lib4v	NC007957.1	psaB	MS	0.00064031	1.28062e-05	50	0.367879
Libv1	NC007957.1	ndhA	GY-HKY	0.00113889	2.27777e-05	50	0.367879
Libv1	NC007957.1	ndhA	MS	0.001178	2.35599e-05	50	0.367879
Libv1	NC007957.1	ndhA	MA	0.00115688	2.31375e-05	50	0.367879
Libv1	NC007957.1	ndhH	GY-HKY	0.00113518	2.27036e-05	50	0.367879
Libv1	NC007957.1	ndhH	MS	0.00113518	2.27036e-05	50	0.367879
Libv1	NC007957.1	ndhH	MA	0.00108846	2.17691e-05	50	0.367879
Libv1	NC007957.1	psaB	GY-HKY	0.00064031	1.28062e-05	50	0.367879
Libv1	NC007957.1	psaB	MS	0.00064031	1.28062e-05	50	0.367879
Libv10	NC007957.1	psaB	GY-HKY	0.00064031	1.28062e-05	50	0.367879
Libv10	NC007957.1	psaB	MS	0.00064031	1.28062e-05	50	0.367879
Libv11	NC007957.1	psaB	GY-HKY	0.00064031	1.28062e-05	50	0.367879
Libv11	NC007957.1	psaB	MS	0.00064031	1.28062e-05	50	0.367879
Libv5	NC007957.1	psaB	GY-HKY	0.00064031	1.28062e-05	50	0.367879
Libv5	NC007957.1	psaB	MS	0.00064031	1.28062e-05	50	0.367879
Libv6	NC007957.1	ndhA	GY-HKY	0.00113889	2.27777e-05	50	0.367879
Libv6	NC007957.1	ndhA	MS	0.001178	2.35599e-05	50	0.367879
Libv6	NC007957.1	ndhA	MA	0.00115688	2.31375e-05	50	0.367879
Libv6	NC007957.1	ndhH	GY-HKY	0.00113518	2.27036e-05	50	0.367879
Libv6	NC007957.1	ndhH	MS	0.00113518	2.27036e-05	50	0.367879
Libv6	NC007957.1	ndhH	MA	0.00108846	2.17691e-05	50	0.367879
Libv6	NC007957.1	psaB	GY-HKY	0.00064031	1.28062e-05	50	0.367879
Libv6	NC007957.1	psaB	MS	0.00064031	1.28062e-05	50	0.367879
Libv7	NC007957.1	ndhA	GY-HKY	0.00113889	2.27777e-05	50	0.367879
Libv7	NC007957.1	ndhA	MS	0.001178	2.35599e-05	50	0.367879
Libv7	NC007957.1	ndhA	MA	0.00115688	2.31375e-05	50	0.367879
Libv7	NC007957.1	ndhH	GY-HKY	0.00113518	2.27036e-05	50	0.367879
Libv7	NC007957.1	ndhH	MS	0.00113518	2.27036e-05	50	0.367879
Libv7	NC007957.1	ndhH	MA	0.00108846	2.17691e-05	50	0.367879
Libv7	NC007957.1	psaB	GY-HKY	0.00064031	1.28062e-05	50	0.367879
Libv7	NC007957.1	psaB	MS	0.00064031	1.28062e-05	50	0.367879
Libv8	NC007957.1	psaB	GY-HKY	0.00064031	1.28062e-05	50	0.367879
Libv8	NC007957.1	psaB	MS	0.00064031	1.28062e-05	50	0.367879
Libv9	NC007957.1	psaB	GY-HKY	0.00064031	1.28062e-05	50	0.367879
Libv9	NC007957.1	psaB	MS	0.00064031	1.28062e-05	50	0.367879
lib4v	NC007957.1	psaB	MA	0.000608473	1.35716e-05	44.8342	0.520843
Libv1	NC007957.1	psaB	MA	0.000608473	1.35716e-05	44.8342	0.520843
Libv10	NC007957.1	psaB	MA	0.000608473	1.35716e-05	44.8342	0.520843
Libv11	NC007957.1	psaB	MA	0.000608473	1.35716e-05	44.8342	0.520843
Libv5	NC007957.1	psaB	MA	0.000608473	1.35716e-05	44.8342	0.520843
Libv6	NC007957.1	psaB	MA	0.000608473	1.35716e-05	44.8342	0.520843
Libv7	NC007957.1	psaB	MA	0.000608473	1.35716e-05	44.8342	0.520843
Libv8	NC007957.1	psaB	MA	0.000608473	1.35716e-05	44.8342	0.520843
Libv9	NC007957.1	psaB	MA	0.000608473	1.35716e-05	44.8342	0.520843
lib4v	NC007957.1	atpA	MA	0.000784349	2.19492e-05	35.7347	0.306719
lib4v	NC007957.1	atpA	MS	0.000820948	5.30293e-05	15.481	0.367879
Libv6	NC007957.1	rpoC2	LPB	0.00309955	0.00259171	1.19595	0.959723
Libv6	NC007957.1	rpoC2	MLPB	0.00309955	0.00259171	1.19595	0.959723
Libv7	NC007957.1	rpoC2	LPB	0.00309955	0.00259171	1.19595	0.959723
Libv7	NC007957.1	rpoC2	MLPB	0.00309955	0.00259171	1.19595	0.959723
lib4v	NC007957.1	rpoC2	LPB	0.000654005	0.000661034	0.989368	0.366718
lib4v	NC007957.1	rpoC2	MLPB	0.000654005	0.000661034	0.989368	0.366718
Libv1	NC007957.1	rpoC2	LPB	0.000654005	0.000661034	0.989368	0.366718
Libv1	NC007957.1	rpoC2	MLPB	0.000654005	0.000661034	0.989368	0.366718
Libv10	NC007957.1	rpoC2	LPB	0.000654005	0.000661034	0.989368	0.366718
Libv10	NC007957.1	rpoC2	MLPB	0.000654005	0.000661034	0.989368	0.366718
Libv11	NC007957.1	rpoC2	LPB	0.000654005	0.000661034	0.989368	0.366718
Libv11	NC007957.1	rpoC2	MLPB	0.000654005	0.000661034	0.989368	0.366718
Libv5	NC007957.1	rpoC2	LPB	0.000654005	0.000661034	0.989368	0.366718
Libv5	NC007957.1	rpoC2	MLPB	0.000654005	0.000661034	0.989368	0.366718
Libv8	NC007957.1	rpoC2	LPB	0.000654005	0.000661034	0.989368	0.366718
Libv8	NC007957.1	rpoC2	MLPB	0.000654005	0.000661034	0.989368	0.366718
Libv9	NC007957.1	rpoC2	LPB	0.000654005	0.000661034	0.989368	0.366718
Libv9	NC007957.1	rpoC2	MLPB	0.000654005	0.000661034	0.989368	0.366718
Libv6	NC007957.1	rpoC2	MLWL	0.00308267	0.0038871	0.793052	0.27954
Libv7	NC007957.1	rpoC2	MLWL	0.00308267	0.0038871	0.793052	0.27954
Libv6	NC007957.1	rpoC2	NG	0.00305281	0.00400404	0.762434	0.570959
Libv7	NC007957.1	rpoC2	NG	0.00305281	0.00400404	0.762434	0.570959
lib4v	NC007957.1	rpoC2	MLWL	0.000658905	0.000884588	0.744871	0.323509
Libv1	NC007957.1	rpoC2	MLWL	0.000658905	0.000884588	0.744871	0.323509
Libv10	NC007957.1	rpoC2	MLWL	0.000658905	0.000884588	0.744871	0.323509
Libv11	NC007957.1	rpoC2	MLWL	0.000658905	0.000884588	0.744871	0.323509
Libv5	NC007957.1	rpoC2	MLWL	0.000658905	0.000884588	0.744871	0.323509
Libv8	NC007957.1	rpoC2	MLWL	0.000658905	0.000884588	0.744871	0.323509
Libv9	NC007957.1	rpoC2	MLWL	0.000658905	0.000884588	0.744871	0.323509
Libv6	NC007957.1	rpoC2	LWL	0.00297753	0.0043728	0.680921	0.241982
Libv7	NC007957.1	rpoC2	LWL	0.00297753	0.0043728	0.680921	0.241982
Libv6	NC007957.1	rpoC2	GY-HKY	0.00296271	0.00445906	0.664425	0.236006
Libv7	NC007957.1	rpoC2	GY-HKY	0.00296271	0.00445906	0.664425	0.236006
lib4v	NC007957.1	rpoC2	GY-HKY	0.000644211	0.000979485	0.657704	0.699658
Libv1	NC007957.1	rpoC2	GY-HKY	0.000644211	0.000979485	0.657704	0.699658
Libv10	NC007957.1	rpoC2	GY-HKY	0.000644211	0.000979485	0.657704	0.699658
Libv11	NC007957.1	rpoC2	GY-HKY	0.000644211	0.000979485	0.657704	0.699658
Libv5	NC007957.1	rpoC2	GY-HKY	0.000644211	0.000979485	0.657704	0.699658
Libv8	NC007957.1	rpoC2	GY-HKY	0.000644211	0.000979485	0.657704	0.699658
Libv9	NC007957.1	rpoC2	GY-HKY	0.000644211	0.000979485	0.657704	0.699658
Libv6	NC007957.1	rpoC2	MYN	0.00295104	0.00454315	0.649557	0.51542
Libv7	NC007957.1	rpoC2	MYN	0.00295104	0.00454315	0.649557	0.51542
Libv6	NC007957.1	rpoC2	YN	0.00294656	0.00454151	0.648805	0.51333
Libv7	NC007957.1	rpoC2	YN	0.00294656	0.00454151	0.648805	0.51333
Libv6	NC007957.1	rpoC2	MA	0.00291974	0.00460115	0.634568	0.23842
Libv7	NC007957.1	rpoC2	MA	0.00291974	0.00460115	0.634568	0.23842
Libv6	NC007957.1	rpoC2	MS	0.00294532	0.00469791	0.626942	0.477183
Libv7	NC007957.1	rpoC2	MS	0.00294532	0.00469791	0.626942	0.477183
lib4v	NC007957.1	rpoC2	NG	0.000622952	0.00104441	0.596463	0.703571
Libv1	NC007957.1	rpoC2	NG	0.000622952	0.00104441	0.596463	0.703571
Libv10	NC007957.1	rpoC2	NG	0.000622952	0.00104441	0.596463	0.703571
Libv11	NC007957.1	rpoC2	NG	0.000622952	0.00104441	0.596463	0.703571
Libv5	NC007957.1	rpoC2	NG	0.000622952	0.00104441	0.596463	0.703571
Libv8	NC007957.1	rpoC2	NG	0.000622952	0.00104441	0.596463	0.703571
Libv9	NC007957.1	rpoC2	NG	0.000622952	0.00104441	0.596463	0.703571
lib4v	NC007957.1	rpoC2	MA	0.000612571	0.0010805	0.56693	0.294354
Libv1	NC007957.1	rpoC2	MA	0.000612571	0.0010805	0.56693	0.294354
Libv10	NC007957.1	rpoC2	MA	0.000612571	0.0010805	0.56693	0.294354
Libv11	NC007957.1	rpoC2	MA	0.000612571	0.0010805	0.56693	0.294354
Libv5	NC007957.1	rpoC2	MA	0.000612571	0.0010805	0.56693	0.294354
Libv8	NC007957.1	rpoC2	MA	0.000612571	0.0010805	0.56693	0.294354
Libv9	NC007957.1	rpoC2	MA	0.000612571	0.0010805	0.56693	0.294354
lib4v	NC007957.1	rpoC2	LWL	0.000607812	0.00114208	0.532196	0.295273
Libv1	NC007957.1	rpoC2	LWL	0.000607812	0.00114208	0.532196	0.295273
Libv10	NC007957.1	rpoC2	LWL	0.000607812	0.00114208	0.532196	0.295273
Libv11	NC007957.1	rpoC2	LWL	0.000607812	0.00114208	0.532196	0.295273
Libv5	NC007957.1	rpoC2	LWL	0.000607812	0.00114208	0.532196	0.295273
Libv8	NC007957.1	rpoC2	LWL	0.000607812	0.00114208	0.532196	0.295273
Libv9	NC007957.1	rpoC2	LWL	0.000607812	0.00114208	0.532196	0.295273
lib4v	NC007957.1	rpoC2	YN	0.000607234	0.00114375	0.530914	0.682372
Libv1	NC007957.1	rpoC2	YN	0.000607234	0.00114375	0.530914	0.682372
Libv10	NC007957.1	rpoC2	YN	0.000607234	0.00114375	0.530914	0.682372
Libv11	NC007957.1	rpoC2	YN	0.000607234	0.00114375	0.530914	0.682372
Libv5	NC007957.1	rpoC2	YN	0.000607234	0.00114375	0.530914	0.682372
Libv8	NC007957.1	rpoC2	YN	0.000607234	0.00114375	0.530914	0.682372
Libv9	NC007957.1	rpoC2	YN	0.000607234	0.00114375	0.530914	0.682372
lib4v	NC007957.1	rpoC2	MYN	0.00060729	0.0011453	0.530246	0.682372
Libv1	NC007957.1	rpoC2	MYN	0.00060729	0.0011453	0.530246	0.682372
Libv10	NC007957.1	rpoC2	MYN	0.00060729	0.0011453	0.530246	0.682372
Libv11	NC007957.1	rpoC2	MYN	0.00060729	0.0011453	0.530246	0.682372
Libv5	NC007957.1	rpoC2	MYN	0.00060729	0.0011453	0.530246	0.682372
Libv8	NC007957.1	rpoC2	MYN	0.00060729	0.0011453	0.530246	0.682372
Libv9	NC007957.1	rpoC2	MYN	0.00060729	0.0011453	0.530246	0.682372
lib4v	NC007957.1	ycf1	NG	0.00044361	0.000855773	0.518373	0.677978
Libv1	NC007957.1	ycf1	NG	0.00044361	0.000855773	0.518373	0.677978
Libv6	NC007957.1	ycf1	NG	0.00044361	0.000855773	0.518373	0.677978
Libv7	NC007957.1	ycf1	NG	0.00044361	0.000855773	0.518373	0.677978
lib4v	NC007957.1	ycf1	YN	0.000434893	0.000927659	0.468807	0.659726
Libv1	NC007957.1	ycf1	YN	0.000434893	0.000927659	0.468807	0.659726
Libv6	NC007957.1	ycf1	YN	0.000434893	0.000927659	0.468807	0.659726
Libv7	NC007957.1	ycf1	YN	0.000434893	0.000927659	0.468807	0.659726
lib4v	NC007957.1	ycf1	MYN	0.000434223	0.000934024	0.464895	0.658202
Libv1	NC007957.1	ycf1	MYN	0.000434223	0.000934024	0.464895	0.658202
Libv6	NC007957.1	ycf1	MYN	0.000434223	0.000934024	0.464895	0.658202
Libv7	NC007957.1	ycf1	MYN	0.000434223	0.000934024	0.464895	0.658202
lib4v	NC007957.1	ycf1	LWL	0.000433393	0.000942845	0.459665	0.289516
Libv1	NC007957.1	ycf1	LWL	0.000433393	0.000942845	0.459665	0.289516
Libv6	NC007957.1	ycf1	LWL	0.000433393	0.000942845	0.459665	0.289516
Libv7	NC007957.1	ycf1	LWL	0.000433393	0.000942845	0.459665	0.289516
lib4v	NC007957.1	rpoC2	MS	0.000589949	0.00128616	0.458691	0.289351
Libv1	NC007957.1	rpoC2	MS	0.000589949	0.00128616	0.458691	0.289351
Libv10	NC007957.1	rpoC2	MS	0.000589949	0.00128616	0.458691	0.289351
Libv11	NC007957.1	rpoC2	MS	0.000589949	0.00128616	0.458691	0.289351
Libv5	NC007957.1	rpoC2	MS	0.000589949	0.00128616	0.458691	0.289351
Libv8	NC007957.1	rpoC2	MS	0.000589949	0.00128616	0.458691	0.289351
Libv9	NC007957.1	rpoC2	MS	0.000589949	0.00128616	0.458691	0.289351
lib4v	NC007957.1	ycf1	MLWL	0.0004155	0.00115986	0.358233	0.286572
Libv1	NC007957.1	ycf1	MLWL	0.0004155	0.00115986	0.358233	0.286572
Libv6	NC007957.1	ycf1	MLWL	0.0004155	0.00115986	0.358233	0.286572
Libv7	NC007957.1	ycf1	MLWL	0.0004155	0.00115986	0.358233	0.286572
lib4v	NC007957.1	ycf1	MS	0.000414154	0.00117749	0.351727	0.284508
Libv1	NC007957.1	ycf1	MS	0.000414154	0.00117749	0.351727	0.284508
Libv6	NC007957.1	ycf1	MS	0.000414154	0.00117749	0.351727	0.284508
Libv7	NC007957.1	ycf1	MS	0.000414154	0.00117749	0.351727	0.284508
lib4v	NC007957.1	ycf1	GY-HKY	0.000408536	0.00127546	0.320305	0.285768
Libv1	NC007957.1	ycf1	GY-HKY	0.000408536	0.00127546	0.320305	0.285768
Libv6	NC007957.1	ycf1	GY-HKY	0.000408536	0.00127546	0.320305	0.285768
Libv7	NC007957.1	ycf1	GY-HKY	0.000408536	0.00127546	0.320305	0.285768
lib4v	NC007957.1	ycf1	MA	0.000403791	0.00126802	0.318442	0.286895
Libv1	NC007957.1	ycf1	MA	0.000403791	0.00126802	0.318442	0.286895
Libv6	NC007957.1	ycf1	MA	0.000403791	0.00126802	0.318442	0.286895
Libv7	NC007957.1	ycf1	MA	0.000403791	0.00126802	0.318442	0.286895
lib4v	NC007957.1	matK	NG	0.000852855	0.00301083	0.283263	0.585663
lib4v	NC007957.1	ycf1	LPB	0.000471801	0.00177148	0.266331	0.2909
lib4v	NC007957.1	ycf1	MLPB	0.000471801	0.00177148	0.266331	0.2909
Libv1	NC007957.1	ycf1	LPB	0.000471801	0.00177148	0.266331	0.2909
Libv1	NC007957.1	ycf1	MLPB	0.000471801	0.00177148	0.266331	0.2909
Libv6	NC007957.1	ycf1	LPB	0.000471801	0.00177148	0.266331	0.2909
Libv6	NC007957.1	ycf1	MLPB	0.000471801	0.00177148	0.266331	0.2909
Libv7	NC007957.1	ycf1	LPB	0.000471801	0.00177148	0.266331	0.2909
Libv7	NC007957.1	ycf1	MLPB	0.000471801	0.00177148	0.266331	0.2909
lib4v	NC007957.1	matK	YN	0.000840876	0.00317242	0.265058	0.577631
lib4v	NC007957.1	matK	MYN	0.000840876	0.00317256	0.265046	0.577631
Libv10	NC007957.1	ycf1	NG	0.000443606	0.00171258	0.259029	0.334971
Libv11	NC007957.1	ycf1	NG	0.000443606	0.00171258	0.259029	0.334971
Libv5	NC007957.1	ycf1	NG	0.000443606	0.00171258	0.259029	0.334971
Libv9	NC007957.1	ycf1	NG	0.000443606	0.00171258	0.259029	0.334971
lib4v	NC007957.1	matK	LWL	0.000834737	0.00329895	0.253031	0.274843
Libv10	NC007957.1	ycf1	MYN	0.000434309	0.00186779	0.232525	0.16302
Libv11	NC007957.1	ycf1	MYN	0.000434309	0.00186779	0.232525	0.16302
Libv5	NC007957.1	ycf1	MYN	0.000434309	0.00186779	0.232525	0.16302
Libv9	NC007957.1	ycf1	MYN	0.000434309	0.00186779	0.232525	0.16302
Libv10	NC007957.1	ycf1	YN	0.000434285	0.00186779	0.232513	0.16302
Libv11	NC007957.1	ycf1	YN	0.000434285	0.00186779	0.232513	0.16302
Libv5	NC007957.1	ycf1	YN	0.000434285	0.00186779	0.232513	0.16302
Libv9	NC007957.1	ycf1	YN	0.000434285	0.00186779	0.232513	0.16302
Libv10	NC007957.1	ycf1	LWL	0.000433382	0.00188875	0.229455	0.0226491
Libv11	NC007957.1	ycf1	LWL	0.000433382	0.00188875	0.229455	0.0226491
Libv5	NC007957.1	ycf1	LWL	0.000433382	0.00188875	0.229455	0.0226491
Libv9	NC007957.1	ycf1	LWL	0.000433382	0.00188875	0.229455	0.0226491
lib4v	NC007957.1	matK	MLWL	0.000801165	0.00395139	0.202755	0.2824
lib4v	NC007957.1	matK	MA	0.000872083	0.00547321	0.159336	0.203306
libv4	NC007957.1	rps2	GY-HKY	NA	1.09218e-06	0.152602	NA
lib4v	NC007957.1	rps2	GY-HKY	NA	1.09218e-06	0.152602	NA
Libv1	NC007957.1	rps2	GY-HKY	NA	1.09218e-06	0.152602	NA
Libv10	NC007957.1	rps2	GY-HKY	NA	1.09218e-06	0.152602	NA
Libv11	NC007957.1	rps2	GY-HKY	NA	1.09218e-06	0.152602	NA
Libv5	NC007957.1	rps2	GY-HKY	NA	1.09218e-06	0.152602	NA
Libv6	NC007957.1	rps2	GY-HKY	NA	1.09218e-06	0.152602	NA
Libv7	NC007957.1	rps2	GY-HKY	NA	1.09218e-06	0.152602	NA
Libv8	NC007957.1	rps2	GY-HKY	NA	1.09218e-06	0.152602	NA
Libv9	NC007957.1	rps2	GY-HKY	NA	1.09218e-06	0.152602	NA
Libv10	NC007957.1	ycf1	MLWL	0.000400225	0.00295063	0.135641	0.00628248
Libv11	NC007957.1	ycf1	MLWL	0.000400225	0.00295063	0.135641	0.00628248
Libv5	NC007957.1	ycf1	MLWL	0.000400225	0.00295063	0.135641	0.00628248
Libv9	NC007957.1	ycf1	MLWL	0.000400225	0.00295063	0.135641	0.00628248
libv4	NC007957.1	ndhK	GY-HKY	NA	1.10646e-06	0.135485	NA
lib4v	NC007957.1	ndhK	GY-HKY	NA	1.10646e-06	0.135485	NA
Libv1	NC007957.1	ndhK	GY-HKY	NA	1.10646e-06	0.135485	NA
Libv10	NC007957.1	ndhK	GY-HKY	NA	1.10646e-06	0.135485	NA
Libv11	NC007957.1	ndhK	GY-HKY	NA	1.10646e-06	0.135485	NA
Libv5	NC007957.1	ndhK	GY-HKY	NA	1.10646e-06	0.135485	NA
Libv6	NC007957.1	ndhK	GY-HKY	NA	1.10646e-06	0.135485	NA
Libv7	NC007957.1	ndhK	GY-HKY	NA	1.10646e-06	0.135485	NA
Libv8	NC007957.1	ndhK	GY-HKY	NA	1.10646e-06	0.135485	NA
Libv9	NC007957.1	ndhK	GY-HKY	NA	1.10646e-06	0.135485	NA
lib4v	NC007957.1	matK	LPB	0.000755583	0.00561804	0.134492	0.0142181
lib4v	NC007957.1	matK	MLPB	0.000755583	0.00561804	0.134492	0.0142181
lib4v	NC007957.1	matK	GY-HKY	0.000755278	0.00563376	0.134063	0.00631391
lib4v	NC007957.1	matK	MS	0.000755278	0.00563376	0.134063	0.00631391
Libv10	NC007957.1	ycf1	LPB	0.000471807	0.00354926	0.132931	0.00596218
Libv10	NC007957.1	ycf1	MLPB	0.000471807	0.00354926	0.132931	0.00596218
Libv11	NC007957.1	ycf1	LPB	0.000471807	0.00354926	0.132931	0.00596218
Libv11	NC007957.1	ycf1	MLPB	0.000471807	0.00354926	0.132931	0.00596218
Libv5	NC007957.1	ycf1	LPB	0.000471807	0.00354926	0.132931	0.00596218
Libv5	NC007957.1	ycf1	MLPB	0.000471807	0.00354926	0.132931	0.00596218
Libv9	NC007957.1	ycf1	LPB	0.000471807	0.00354926	0.132931	0.00596218
Libv9	NC007957.1	ycf1	MLPB	0.000471807	0.00354926	0.132931	0.00596218
Libv10	NC007957.1	ycf1	MA	0.000378965	0.00286896	0.132092	0.00788629
Libv11	NC007957.1	ycf1	MA	0.000378965	0.00286896	0.132092	0.00788629
Libv5	NC007957.1	ycf1	MA	0.000378965	0.00286896	0.132092	0.00788629
Libv9	NC007957.1	ycf1	MA	0.000378965	0.00286896	0.132092	0.00788629
Libv10	NC007957.1	ycf1	GY-HKY	0.000395975	0.0030276	0.130788	0.00573116
Libv11	NC007957.1	ycf1	GY-HKY	0.000395975	0.0030276	0.130788	0.00573116
Libv5	NC007957.1	ycf1	GY-HKY	0.000395975	0.0030276	0.130788	0.00573116
Libv9	NC007957.1	ycf1	GY-HKY	0.000395975	0.0030276	0.130788	0.00573116
Libv8	NC007957.1	ycf1	NG	0.000221788	0.00171207	0.129544	0.104202
Libv9	NC007957.1	petA	GY-HKY	NA	1.13045e-06	0.126118	NA
Libv10	NC007957.1	ycf1	MS	0.000395747	0.00319366	0.123917	0.00481146
Libv11	NC007957.1	ycf1	MS	0.000395747	0.00319366	0.123917	0.00481146
Libv5	NC007957.1	ycf1	MS	0.000395747	0.00319366	0.123917	0.00481146
Libv9	NC007957.1	ycf1	MS	0.000395747	0.00319366	0.123917	0.00481146
Libv8	NC007957.1	ycf1	MYN	0.000217159	0.0018677	0.116271	0.0892079
Libv8	NC007957.1	ycf1	YN	0.00021711	0.00186769	0.116245	0.0892079
Libv8	NC007957.1	ycf1	LWL	0.00021669	0.00188845	0.114745	0.00661885
Libv8	NC007957.1	ycf1	MLWL	0.000207737	0.00232331	0.0894144	0.00355328
Libv8	NC007957.1	ycf1	MS	0.000207154	0.00235506	0.087961	0
libv4	NC007957.1	petB	GY-HKY	NA	1.15742e-06	0.0867147	NA
lib4v	NC007957.1	petB	GY-HKY	NA	1.15742e-06	0.0867147	NA
Libv1	NC007957.1	petB	GY-HKY	NA	1.15742e-06	0.0867147	NA
Libv10	NC007957.1	petB	GY-HKY	NA	1.15742e-06	0.0867147	NA
Libv11	NC007957.1	petB	GY-HKY	NA	1.15742e-06	0.0867147	NA
Libv5	NC007957.1	petB	GY-HKY	NA	1.15742e-06	0.0867147	NA
Libv6	NC007957.1	petB	GY-HKY	NA	1.15742e-06	0.0867147	NA
Libv7	NC007957.1	petB	GY-HKY	NA	1.15742e-06	0.0867147	NA
Libv8	NC007957.1	petB	GY-HKY	NA	1.15742e-06	0.0867147	NA
Libv9	NC007957.1	petB	GY-HKY	NA	1.15742e-06	0.0867147	NA
Libv8	NC007957.1	ycf1	LPB	0.000276205	0.00354926	0.0778204	0.00248309
Libv8	NC007957.1	ycf1	MLPB	0.000276205	0.00354926	0.0778204	0.00248309
Libv8	NC007957.1	ycf1	MA	0.000183478	0.0024472	0.0749744	0.00130653
Libv8	NC007957.1	ycf1	GY-HKY	0.000200707	0.00288655	0.0695319	0.00181574
libv4	NC007957.1	atpI	GY-HKY	NA	1.37056e-06	0.0394785	NA
lib4v	NC007957.1	atpI	GY-HKY	NA	1.37056e-06	0.0394785	NA
Libv1	NC007957.1	atpI	GY-HKY	NA	1.37056e-06	0.0394785	NA
Libv10	NC007957.1	atpI	GY-HKY	NA	1.37056e-06	0.0394785	NA
Libv11	NC007957.1	atpI	GY-HKY	NA	1.37056e-06	0.0394785	NA
Libv5	NC007957.1	atpI	GY-HKY	NA	1.37056e-06	0.0394785	NA
Libv6	NC007957.1	atpI	GY-HKY	NA	1.37056e-06	0.0394785	NA
Libv7	NC007957.1	atpI	GY-HKY	NA	1.37056e-06	0.0394785	NA
Libv8	NC007957.1	atpI	GY-HKY	NA	1.37056e-06	0.0394785	NA
Libv9	NC007957.1	atpI	GY-HKY	NA	1.37056e-06	0.0394785	NA
libv4	NC007957.1	petA	GY-HKY	NA	1.49833e-06	0.0382901	NA
lib4v	NC007957.1	petA	GY-HKY	NA	1.49833e-06	0.0382901	NA
Libv1	NC007957.1	petA	GY-HKY	NA	1.49833e-06	0.0382901	NA
Libv10	NC007957.1	petA	GY-HKY	NA	1.49833e-06	0.0382901	NA
Libv11	NC007957.1	petA	GY-HKY	NA	1.49833e-06	0.0382901	NA
Libv5	NC007957.1	petA	GY-HKY	NA	1.49833e-06	0.0382901	NA
Libv6	NC007957.1	petA	GY-HKY	NA	1.49833e-06	0.0382901	NA
Libv7	NC007957.1	petA	GY-HKY	NA	1.49833e-06	0.0382901	NA
Libv8	NC007957.1	petA	GY-HKY	NA	1.49833e-06	0.0382901	NA
libv4	NC007957.1	accD	GY-HKY	NA	3.20827e-06	0.001	NA
libv4	NC007957.1	atpA	GY-HKY	NA	1.63443e-06	0.001	NA
libv4	NC007957.1	atpB	GY-HKY	NA	1.46678e-06	0.001	NA
libv4	NC007957.1	ccsA	GY-HKY	NA	1.80414e-06	0.001	NA
libv4	NC007957.1	clpP1	GY-HKY	NA	1.41553e-06	0.001	NA
libv4	NC007957.1	matK	GY-HKY	NA	2.17035e-06	0.001	NA
libv4	NC007957.1	ndhB	GY-HKY	NA	1.50237e-06	0.001	NA
libv4	NC007957.1	ndhD	GY-HKY	NA	1.56908e-06	0.001	NA
libv4	NC007957.1	ndhF	GY-HKY	NA	2.23414e-06	0.001	NA
libv4	NC007957.1	ndhH	GY-HKY	NA	1.79691e-06	0.001	NA
libv4	NC007957.1	petD	GY-HKY	NA	1.48235e-06	0.001	NA
libv4	NC007957.1	psaA	GY-HKY	NA	1.63824e-06	0.001	NA
libv4	NC007957.1	psaB	GY-HKY	NA	1.9031e-06	0.001	NA
libv4	NC007957.1	psbA	GY-HKY	NA	1.70887e-06	0.001	NA
libv4	NC007957.1	psbB	GY-HKY	NA	1.53461e-06	0.001	NA
libv4	NC007957.1	psbC	GY-HKY	NA	1.4466e-06	0.001	NA
libv4	NC007957.1	psbD	GY-HKY	NA	1.63453e-06	0.001	NA
libv4	NC007957.1	rbcL	GY-HKY	NA	1.63524e-06	0.001	NA
libv4	NC007957.1	rpoA	GY-HKY	NA	2.05368e-06	0.001	NA
libv4	NC007957.1	rpoC1	GY-HKY	NA	1.96259e-06	0.001	NA
lib4v	NC007957.1	accD	GY-HKY	NA	3.20827e-06	0.001	NA
lib4v	NC007957.1	atpB	GY-HKY	NA	1.46678e-06	0.001	NA
lib4v	NC007957.1	ccsA	GY-HKY	NA	1.80414e-06	0.001	NA
lib4v	NC007957.1	clpP1	GY-HKY	NA	1.41553e-06	0.001	NA
lib4v	NC007957.1	ndhB	GY-HKY	NA	1.50237e-06	0.001	NA
lib4v	NC007957.1	ndhD	GY-HKY	NA	1.56908e-06	0.001	NA
lib4v	NC007957.1	ndhF	GY-HKY	3.53855e-06	0.00353855	0.001	0.0545725
lib4v	NC007957.1	ndhF	MS	2.58365e-06	0.00258365	0.001	0.063063
lib4v	NC007957.1	ndhF	MA	4.4442e-06	0.0044442	0.001	0.0413691
lib4v	NC007957.1	ndhI	GY-HKY	9.16824e-06	0.00916824	0.001	0.0841101
lib4v	NC007957.1	ndhI	MS	1.20036e-05	0.0120036	0.001	0.0608653
lib4v	NC007957.1	ndhI	MA	9.97525e-06	0.00997525	0.001	0.0763668
lib4v	NC007957.1	pafII	GY-HKY	1.12861e-05	0.0112861	0.001	0.0644057
lib4v	NC007957.1	pafII	MS	8.07456e-06	0.00807456	0.001	0.0813628
lib4v	NC007957.1	pafII	MA	8.31748e-06	0.00831748	0.001	0.0836755
lib4v	NC007957.1	petD	GY-HKY	NA	1.48235e-06	0.001	NA
lib4v	NC007957.1	psaA	GY-HKY	5.08332e-06	0.00508332	0.001	0.0148946
lib4v	NC007957.1	psaA	MS	5.08332e-06	0.00508332	0.001	0.0148946
lib4v	NC007957.1	psaA	MA	5.73353e-06	0.00573353	0.001	0.0113201
lib4v	NC007957.1	psaI	GY-HKY	3.39606e-05	0.0339606	0.001	0.367879
lib4v	NC007957.1	psaI	MS	3.43045e-05	0.0343045	0.001	0.367879
lib4v	NC007957.1	psaI	MA	3.32225e-05	0.0332225	0.001	0.367879
lib4v	NC007957.1	psbA	GY-HKY	NA	1.70887e-06	0.001	NA
lib4v	NC007957.1	psbB	GY-HKY	NA	1.53461e-06	0.001	NA
lib4v	NC007957.1	psbC	GY-HKY	NA	1.4466e-06	0.001	NA
lib4v	NC007957.1	psbD	GY-HKY	5.95574e-06	0.00595574	0.001	0.0724818
lib4v	NC007957.1	psbD	MS	4.02659e-06	0.00402659	0.001	0.0859906
lib4v	NC007957.1	psbD	MA	5.08183e-06	0.00508183	0.001	0.0816943
lib4v	NC007957.1	psbZ	GY-HKY	2.49884e-05	0.0249884	0.001	0.0788614
lib4v	NC007957.1	psbZ	MS	2.4063e-05	0.024063	0.001	0.0819084
lib4v	NC007957.1	psbZ	MA	3.33854e-05	0.0333854	0.001	0
lib4v	NC007957.1	rbcL	GY-HKY	NA	1.63524e-06	0.001	NA
lib4v	NC007957.1	rpl20	GY-HKY	1.23832e-05	0.0123832	0.001	0.0895865
lib4v	NC007957.1	rpl20	MS	1.56155e-05	0.0156155	0.001	0
lib4v	NC007957.1	rpl20	MA	1.35322e-05	0.0135322	0.001	0
lib4v	NC007957.1	rpoA	GY-HKY	NA	2.05368e-06	0.001	NA
lib4v	NC007957.1	rpoC1	GY-HKY	NA	1.96259e-06	0.001	NA
lib4v	NC007957.1	rps19	GY-HKY	1.62236e-05	0.0162236	0.001	0.0902089
lib4v	NC007957.1	rps19	MS	1.78985e-05	0.0178985	0.001	0
lib4v	NC007957.1	rps19	MA	1.73488e-05	0.0173488	0.001	0.0824637
Libv1	NC007957.1	accD	GY-HKY	NA	3.20827e-06	0.001	NA
Libv1	NC007957.1	atpA	GY-HKY	NA	1.63443e-06	0.001	NA
Libv1	NC007957.1	atpB	GY-HKY	NA	1.46678e-06	0.001	NA
Libv1	NC007957.1	ccsA	GY-HKY	NA	1.80414e-06	0.001	NA
Libv1	NC007957.1	clpP1	GY-HKY	NA	1.41553e-06	0.001	NA
Libv1	NC007957.1	matK	GY-HKY	NA	2.17035e-06	0.001	NA
Libv1	NC007957.1	ndhB	GY-HKY	NA	1.50237e-06	0.001	NA
Libv1	NC007957.1	ndhD	GY-HKY	NA	1.56908e-06	0.001	NA
Libv1	NC007957.1	ndhF	GY-HKY	3.53855e-06	0.00353855	0.001	0.0545725
Libv1	NC007957.1	ndhF	MS	2.58365e-06	0.00258365	0.001	0.063063
Libv1	NC007957.1	ndhF	MA	4.4442e-06	0.0044442	0.001	0.0413691
Libv1	NC007957.1	ndhI	GY-HKY	9.16824e-06	0.00916824	0.001	0.0841101
Libv1	NC007957.1	ndhI	MS	1.20036e-05	0.0120036	0.001	0.0608653
Libv1	NC007957.1	ndhI	MA	9.97525e-06	0.00997525	0.001	0.0763668
Libv1	NC007957.1	petD	GY-HKY	NA	1.48235e-06	0.001	NA
Libv1	NC007957.1	psaA	GY-HKY	5.08332e-06	0.00508332	0.001	0.0148946
Libv1	NC007957.1	psaA	MS	5.08332e-06	0.00508332	0.001	0.0148946
Libv1	NC007957.1	psaA	MA	5.73353e-06	0.00573353	0.001	0.0113201
Libv1	NC007957.1	psaI	GY-HKY	3.39606e-05	0.0339606	0.001	0.367879
Libv1	NC007957.1	psaI	MS	3.43045e-05	0.0343045	0.001	0.367879
Libv1	NC007957.1	psaI	MA	3.32225e-05	0.0332225	0.001	0.367879
Libv1	NC007957.1	psbA	GY-HKY	NA	1.70887e-06	0.001	NA
Libv1	NC007957.1	psbB	GY-HKY	NA	1.53461e-06	0.001	NA
Libv1	NC007957.1	psbC	GY-HKY	NA	1.4466e-06	0.001	NA
Libv1	NC007957.1	psbD	GY-HKY	5.95574e-06	0.00595574	0.001	0.0724818
Libv1	NC007957.1	psbD	MS	4.02659e-06	0.00402659	0.001	0.0859906
Libv1	NC007957.1	psbD	MA	5.08183e-06	0.00508183	0.001	0.0816943
Libv1	NC007957.1	psbZ	GY-HKY	2.49884e-05	0.0249884	0.001	0.0788614
Libv1	NC007957.1	psbZ	MS	2.4063e-05	0.024063	0.001	0.0819084
Libv1	NC007957.1	psbZ	MA	3.33854e-05	0.0333854	0.001	0
Libv1	NC007957.1	rbcL	GY-HKY	NA	1.63524e-06	0.001	NA
Libv1	NC007957.1	rpl20	GY-HKY	1.23832e-05	0.0123832	0.001	0.0895865
Libv1	NC007957.1	rpl20	MS	1.56155e-05	0.0156155	0.001	0
Libv1	NC007957.1	rpl20	MA	1.35322e-05	0.0135322	0.001	0
Libv1	NC007957.1	rpoA	GY-HKY	NA	2.05368e-06	0.001	NA
Libv1	NC007957.1	rpoC1	GY-HKY	NA	1.96259e-06	0.001	NA
Libv1	NC007957.1	rps19	GY-HKY	1.62236e-05	0.0162236	0.001	0.0902089
Libv1	NC007957.1	rps19	MS	1.78985e-05	0.0178985	0.001	0
Libv1	NC007957.1	rps19	MA	1.73488e-05	0.0173488	0.001	0.0824637
Libv10	NC007957.1	accD	GY-HKY	NA	3.20827e-06	0.001	NA
Libv10	NC007957.1	atpA	GY-HKY	NA	1.63443e-06	0.001	NA
Libv10	NC007957.1	atpB	GY-HKY	NA	1.46678e-06	0.001	NA
Libv10	NC007957.1	ccsA	GY-HKY	NA	1.80414e-06	0.001	NA
Libv10	NC007957.1	clpP1	GY-HKY	NA	1.41553e-06	0.001	NA
Libv10	NC007957.1	matK	GY-HKY	NA	2.17035e-06	0.001	NA
Libv10	NC007957.1	ndhB	GY-HKY	NA	1.50237e-06	0.001	NA
Libv10	NC007957.1	ndhD	GY-HKY	NA	1.56908e-06	0.001	NA
Libv10	NC007957.1	ndhF	GY-HKY	3.53855e-06	0.00353855	0.001	0.0545725
Libv10	NC007957.1	ndhF	MS	2.58365e-06	0.00258365	0.001	0.063063
Libv10	NC007957.1	ndhF	MA	4.4442e-06	0.0044442	0.001	0.0413691
Libv10	NC007957.1	ndhH	GY-HKY	NA	1.79691e-06	0.001	NA
Libv10	NC007957.1	ndhI	GY-HKY	9.16824e-06	0.00916824	0.001	0.0841101
Libv10	NC007957.1	ndhI	MS	1.20036e-05	0.0120036	0.001	0.0608653
Libv10	NC007957.1	ndhI	MA	9.97525e-06	0.00997525	0.001	0.0763668
Libv10	NC007957.1	petD	GY-HKY	NA	1.48235e-06	0.001	NA
Libv10	NC007957.1	psaA	GY-HKY	NA	1.63824e-06	0.001	NA
Libv10	NC007957.1	psaI	GY-HKY	3.39606e-05	0.0339606	0.001	0.367879
Libv10	NC007957.1	psaI	MS	3.43045e-05	0.0343045	0.001	0.367879
Libv10	NC007957.1	psaI	MA	3.32225e-05	0.0332225	0.001	0.367879
Libv10	NC007957.1	psbA	GY-HKY	NA	1.70887e-06	0.001	NA
Libv10	NC007957.1	psbB	GY-HKY	NA	1.53461e-06	0.001	NA
Libv10	NC007957.1	psbC	GY-HKY	NA	1.4466e-06	0.001	NA
Libv10	NC007957.1	psbD	GY-HKY	5.95574e-06	0.00595574	0.001	0.0724818
Libv10	NC007957.1	psbD	MS	4.02659e-06	0.00402659	0.001	0.0859906
Libv10	NC007957.1	psbD	MA	5.08183e-06	0.00508183	0.001	0.0816943
Libv10	NC007957.1	psbZ	GY-HKY	2.49884e-05	0.0249884	0.001	0.0788614
Libv10	NC007957.1	psbZ	MS	2.4063e-05	0.024063	0.001	0.0819084
Libv10	NC007957.1	psbZ	MA	3.33854e-05	0.0333854	0.001	0
Libv10	NC007957.1	rbcL	GY-HKY	NA	1.63524e-06	0.001	NA
Libv10	NC007957.1	rpoA	GY-HKY	NA	2.05368e-06	0.001	NA
Libv10	NC007957.1	rpoC1	GY-HKY	NA	1.96259e-06	0.001	NA
Libv11	NC007957.1	accD	GY-HKY	NA	3.20827e-06	0.001	NA
Libv11	NC007957.1	atpA	GY-HKY	NA	1.63443e-06	0.001	NA
Libv11	NC007957.1	atpB	GY-HKY	NA	1.46678e-06	0.001	NA
Libv11	NC007957.1	ccsA	GY-HKY	NA	1.80414e-06	0.001	NA
Libv11	NC007957.1	clpP1	GY-HKY	NA	1.41553e-06	0.001	NA
Libv11	NC007957.1	matK	GY-HKY	NA	2.17035e-06	0.001	NA
Libv11	NC007957.1	ndhB	GY-HKY	NA	1.50237e-06	0.001	NA
Libv11	NC007957.1	ndhD	GY-HKY	NA	1.56908e-06	0.001	NA
Libv11	NC007957.1	ndhF	GY-HKY	3.53855e-06	0.00353855	0.001	0.0545725
Libv11	NC007957.1	ndhF	MS	2.58365e-06	0.00258365	0.001	0.063063
Libv11	NC007957.1	ndhF	MA	4.4442e-06	0.0044442	0.001	0.0413691
Libv11	NC007957.1	ndhH	GY-HKY	NA	1.79691e-06	0.001	NA
Libv11	NC007957.1	ndhI	GY-HKY	9.16824e-06	0.00916824	0.001	0.0841101
Libv11	NC007957.1	ndhI	MS	1.20036e-05	0.0120036	0.001	0.0608653
Libv11	NC007957.1	ndhI	MA	9.97525e-06	0.00997525	0.001	0.0763668
Libv11	NC007957.1	petD	GY-HKY	NA	1.48235e-06	0.001	NA
Libv11	NC007957.1	psaA	GY-HKY	NA	1.63824e-06	0.001	NA
Libv11	NC007957.1	psaI	GY-HKY	3.39606e-05	0.0339606	0.001	0.367879
Libv11	NC007957.1	psaI	MS	3.43045e-05	0.0343045	0.001	0.367879
Libv11	NC007957.1	psaI	MA	3.32225e-05	0.0332225	0.001	0.367879
Libv11	NC007957.1	psbA	GY-HKY	NA	1.70887e-06	0.001	NA
Libv11	NC007957.1	psbB	GY-HKY	NA	1.53461e-06	0.001	NA
Libv11	NC007957.1	psbC	GY-HKY	NA	1.4466e-06	0.001	NA
Libv11	NC007957.1	psbD	GY-HKY	5.95574e-06	0.00595574	0.001	0.0724818
Libv11	NC007957.1	psbD	MS	4.02659e-06	0.00402659	0.001	0.0859906
Libv11	NC007957.1	psbD	MA	5.08183e-06	0.00508183	0.001	0.0816943
Libv11	NC007957.1	psbZ	GY-HKY	2.49884e-05	0.0249884	0.001	0.0788614
Libv11	NC007957.1	psbZ	MS	2.4063e-05	0.024063	0.001	0.0819084
Libv11	NC007957.1	psbZ	MA	3.33854e-05	0.0333854	0.001	0
Libv11	NC007957.1	rbcL	GY-HKY	NA	1.63524e-06	0.001	NA
Libv11	NC007957.1	rpoA	GY-HKY	NA	2.05368e-06	0.001	NA
Libv11	NC007957.1	rpoC1	GY-HKY	NA	1.96259e-06	0.001	NA
Libv5	NC007957.1	accD	GY-HKY	NA	3.20827e-06	0.001	NA
Libv5	NC007957.1	atpA	GY-HKY	NA	1.63443e-06	0.001	NA
Libv5	NC007957.1	atpB	GY-HKY	NA	1.46678e-06	0.001	NA
Libv5	NC007957.1	ccsA	GY-HKY	NA	1.80414e-06	0.001	NA
Libv5	NC007957.1	clpP1	GY-HKY	NA	1.41553e-06	0.001	NA
Libv5	NC007957.1	matK	GY-HKY	NA	2.17035e-06	0.001	NA
Libv5	NC007957.1	ndhB	GY-HKY	NA	1.50237e-06	0.001	NA
Libv5	NC007957.1	ndhD	GY-HKY	NA	1.56908e-06	0.001	NA
Libv5	NC007957.1	ndhF	GY-HKY	3.53855e-06	0.00353855	0.001	0.0545725
Libv5	NC007957.1	ndhF	MS	2.58365e-06	0.00258365	0.001	0.063063
Libv5	NC007957.1	ndhF	MA	4.4442e-06	0.0044442	0.001	0.0413691
Libv5	NC007957.1	ndhH	GY-HKY	NA	1.79691e-06	0.001	NA
Libv5	NC007957.1	ndhI	GY-HKY	9.16824e-06	0.00916824	0.001	0.0841101
Libv5	NC007957.1	ndhI	MS	1.20036e-05	0.0120036	0.001	0.0608653
Libv5	NC007957.1	ndhI	MA	9.97525e-06	0.00997525	0.001	0.0763668
Libv5	NC007957.1	petD	GY-HKY	NA	1.48235e-06	0.001	NA
Libv5	NC007957.1	psaA	GY-HKY	NA	1.63824e-06	0.001	NA
Libv5	NC007957.1	psaI	GY-HKY	3.39606e-05	0.0339606	0.001	0.367879
Libv5	NC007957.1	psaI	MS	3.43045e-05	0.0343045	0.001	0.367879
Libv5	NC007957.1	psaI	MA	3.32225e-05	0.0332225	0.001	0.367879
Libv5	NC007957.1	psbA	GY-HKY	NA	1.70887e-06	0.001	NA
Libv5	NC007957.1	psbB	GY-HKY	NA	1.53461e-06	0.001	NA
Libv5	NC007957.1	psbC	GY-HKY	NA	1.4466e-06	0.001	NA
Libv5	NC007957.1	psbD	GY-HKY	5.95574e-06	0.00595574	0.001	0.0724818
Libv5	NC007957.1	psbD	MS	4.02659e-06	0.00402659	0.001	0.0859906
Libv5	NC007957.1	psbD	MA	5.08183e-06	0.00508183	0.001	0.0816943
Libv5	NC007957.1	psbZ	GY-HKY	2.49884e-05	0.0249884	0.001	0.0788614
Libv5	NC007957.1	psbZ	MS	2.4063e-05	0.024063	0.001	0.0819084
Libv5	NC007957.1	psbZ	MA	3.33854e-05	0.0333854	0.001	0
Libv5	NC007957.1	rbcL	GY-HKY	NA	1.63524e-06	0.001	NA
Libv5	NC007957.1	rpoA	GY-HKY	NA	2.05368e-06	0.001	NA
Libv5	NC007957.1	rpoC1	GY-HKY	NA	1.96259e-06	0.001	NA
Libv6	NC007957.1	accD	GY-HKY	NA	3.20827e-06	0.001	NA
Libv6	NC007957.1	atpA	GY-HKY	NA	1.63443e-06	0.001	NA
Libv6	NC007957.1	atpB	GY-HKY	NA	1.46678e-06	0.001	NA
Libv6	NC007957.1	ccsA	GY-HKY	NA	1.80414e-06	0.001	NA
Libv6	NC007957.1	clpP1	GY-HKY	NA	1.41553e-06	0.001	NA
Libv6	NC007957.1	matK	GY-HKY	NA	2.17035e-06	0.001	NA
Libv6	NC007957.1	ndhB	GY-HKY	NA	1.50237e-06	0.001	NA
Libv6	NC007957.1	ndhD	GY-HKY	NA	1.56908e-06	0.001	NA
Libv6	NC007957.1	ndhF	GY-HKY	3.53855e-06	0.00353855	0.001	0.0545725
Libv6	NC007957.1	ndhF	MS	2.58365e-06	0.00258365	0.001	0.063063
Libv6	NC007957.1	ndhF	MA	4.4442e-06	0.0044442	0.001	0.0413691
Libv6	NC007957.1	ndhI	GY-HKY	9.16824e-06	0.00916824	0.001	0.0841101
Libv6	NC007957.1	ndhI	MS	1.20036e-05	0.0120036	0.001	0.0608653
Libv6	NC007957.1	ndhI	MA	9.97525e-06	0.00997525	0.001	0.0763668
Libv6	NC007957.1	petD	GY-HKY	NA	1.48235e-06	0.001	NA
Libv6	NC007957.1	psaA	GY-HKY	5.08332e-06	0.00508332	0.001	0.0148946
Libv6	NC007957.1	psaA	MS	5.08332e-06	0.00508332	0.001	0.0148946
Libv6	NC007957.1	psaA	MA	5.73353e-06	0.00573353	0.001	0.0113201
Libv6	NC007957.1	psaI	GY-HKY	3.39606e-05	0.0339606	0.001	0.367879
Libv6	NC007957.1	psaI	MS	3.43045e-05	0.0343045	0.001	0.367879
Libv6	NC007957.1	psaI	MA	3.32225e-05	0.0332225	0.001	0.367879
Libv6	NC007957.1	psbA	GY-HKY	NA	1.70887e-06	0.001	NA
Libv6	NC007957.1	psbB	GY-HKY	NA	1.53461e-06	0.001	NA
Libv6	NC007957.1	psbC	GY-HKY	NA	1.4466e-06	0.001	NA
Libv6	NC007957.1	psbD	GY-HKY	5.95574e-06	0.00595574	0.001	0.0724818
Libv6	NC007957.1	psbD	MS	4.02659e-06	0.00402659	0.001	0.0859906
Libv6	NC007957.1	psbD	MA	5.08183e-06	0.00508183	0.001	0.0816943
Libv6	NC007957.1	psbZ	GY-HKY	2.49884e-05	0.0249884	0.001	0.0788614
Libv6	NC007957.1	psbZ	MS	2.4063e-05	0.024063	0.001	0.0819084
Libv6	NC007957.1	psbZ	MA	3.33854e-05	0.0333854	0.001	0
Libv6	NC007957.1	rbcL	GY-HKY	NA	1.63524e-06	0.001	NA
Libv6	NC007957.1	rpl20	GY-HKY	1.23832e-05	0.0123832	0.001	0.0895865
Libv6	NC007957.1	rpl20	MS	1.56155e-05	0.0156155	0.001	0
Libv6	NC007957.1	rpl20	MA	1.35322e-05	0.0135322	0.001	0
Libv6	NC007957.1	rpoA	GY-HKY	NA	2.05368e-06	0.001	NA
Libv6	NC007957.1	rpoC1	GY-HKY	NA	1.96259e-06	0.001	NA
Libv6	NC007957.1	rps19	GY-HKY	1.62236e-05	0.0162236	0.001	0.0902089
Libv6	NC007957.1	rps19	MS	1.78985e-05	0.0178985	0.001	0
Libv6	NC007957.1	rps19	MA	1.73488e-05	0.0173488	0.001	0.0824637
Libv7	NC007957.1	accD	GY-HKY	NA	3.20827e-06	0.001	NA
Libv7	NC007957.1	atpA	GY-HKY	NA	1.63443e-06	0.001	NA
Libv7	NC007957.1	atpB	GY-HKY	NA	1.46678e-06	0.001	NA
Libv7	NC007957.1	ccsA	GY-HKY	NA	1.80414e-06	0.001	NA
Libv7	NC007957.1	clpP1	GY-HKY	NA	1.41553e-06	0.001	NA
Libv7	NC007957.1	matK	GY-HKY	NA	2.17035e-06	0.001	NA
Libv7	NC007957.1	ndhB	GY-HKY	NA	1.50237e-06	0.001	NA
Libv7	NC007957.1	ndhD	GY-HKY	NA	1.56908e-06	0.001	NA
Libv7	NC007957.1	ndhF	GY-HKY	3.53855e-06	0.00353855	0.001	0.0545725
Libv7	NC007957.1	ndhF	MS	2.58365e-06	0.00258365	0.001	0.063063
Libv7	NC007957.1	ndhF	MA	4.4442e-06	0.0044442	0.001	0.0413691
Libv7	NC007957.1	ndhI	GY-HKY	9.16824e-06	0.00916824	0.001	0.0841101
Libv7	NC007957.1	ndhI	MS	1.20036e-05	0.0120036	0.001	0.0608653
Libv7	NC007957.1	ndhI	MA	9.97525e-06	0.00997525	0.001	0.0763668
Libv7	NC007957.1	petD	GY-HKY	NA	1.48235e-06	0.001	NA
Libv7	NC007957.1	psaA	GY-HKY	5.08332e-06	0.00508332	0.001	0.0148946
Libv7	NC007957.1	psaA	MS	5.08332e-06	0.00508332	0.001	0.0148946
Libv7	NC007957.1	psaA	MA	5.73353e-06	0.00573353	0.001	0.0113201
Libv7	NC007957.1	psaI	GY-HKY	3.39606e-05	0.0339606	0.001	0.367879
Libv7	NC007957.1	psaI	MS	3.43045e-05	0.0343045	0.001	0.367879
Libv7	NC007957.1	psaI	MA	3.32225e-05	0.0332225	0.001	0.367879
Libv7	NC007957.1	psbA	GY-HKY	NA	1.70887e-06	0.001	NA
Libv7	NC007957.1	psbB	GY-HKY	NA	1.53461e-06	0.001	NA
Libv7	NC007957.1	psbC	GY-HKY	NA	1.4466e-06	0.001	NA
Libv7	NC007957.1	psbD	GY-HKY	5.95574e-06	0.00595574	0.001	0.0724818
Libv7	NC007957.1	psbD	MS	4.02659e-06	0.00402659	0.001	0.0859906
Libv7	NC007957.1	psbD	MA	5.08183e-06	0.00508183	0.001	0.0816943
Libv7	NC007957.1	psbZ	GY-HKY	2.49884e-05	0.0249884	0.001	0.0788614
Libv7	NC007957.1	psbZ	MS	2.4063e-05	0.024063	0.001	0.0819084
Libv7	NC007957.1	psbZ	MA	3.33854e-05	0.0333854	0.001	0
Libv7	NC007957.1	rbcL	GY-HKY	NA	1.63524e-06	0.001	NA
Libv7	NC007957.1	rpl20	GY-HKY	1.23832e-05	0.0123832	0.001	0.0895865
Libv7	NC007957.1	rpl20	MS	1.56155e-05	0.0156155	0.001	0
Libv7	NC007957.1	rpl20	MA	1.35322e-05	0.0135322	0.001	0
Libv7	NC007957.1	rpoA	GY-HKY	NA	2.05368e-06	0.001	NA
Libv7	NC007957.1	rpoC1	GY-HKY	NA	1.96259e-06	0.001	NA
Libv7	NC007957.1	rps19	GY-HKY	1.62236e-05	0.0162236	0.001	0.0902089
Libv7	NC007957.1	rps19	MS	1.78985e-05	0.0178985	0.001	0
Libv7	NC007957.1	rps19	MA	1.73488e-05	0.0173488	0.001	0.0824637
Libv8	NC007957.1	accD	GY-HKY	NA	3.20827e-06	0.001	NA
Libv8	NC007957.1	atpA	GY-HKY	NA	1.63443e-06	0.001	NA
Libv8	NC007957.1	atpB	GY-HKY	NA	1.46678e-06	0.001	NA
Libv8	NC007957.1	ccsA	GY-HKY	NA	1.80414e-06	0.001	NA
Libv8	NC007957.1	clpP1	GY-HKY	NA	1.41553e-06	0.001	NA
Libv8	NC007957.1	matK	GY-HKY	NA	2.17035e-06	0.001	NA
Libv8	NC007957.1	ndhB	GY-HKY	NA	1.50237e-06	0.001	NA
Libv8	NC007957.1	ndhD	GY-HKY	NA	1.56908e-06	0.001	NA
Libv8	NC007957.1	ndhF	GY-HKY	3.53855e-06	0.00353855	0.001	0.0545725
Libv8	NC007957.1	ndhF	MS	2.58365e-06	0.00258365	0.001	0.063063
Libv8	NC007957.1	ndhF	MA	4.4442e-06	0.0044442	0.001	0.0413691
Libv8	NC007957.1	ndhH	GY-HKY	NA	1.79691e-06	0.001	NA
Libv8	NC007957.1	ndhI	GY-HKY	9.16824e-06	0.00916824	0.001	0.0841101
Libv8	NC007957.1	ndhI	MS	1.20036e-05	0.0120036	0.001	0.0608653
Libv8	NC007957.1	ndhI	MA	9.97525e-06	0.00997525	0.001	0.0763668
Libv8	NC007957.1	petD	GY-HKY	NA	1.48235e-06	0.001	NA
Libv8	NC007957.1	psaA	GY-HKY	NA	1.63824e-06	0.001	NA
Libv8	NC007957.1	psaI	GY-HKY	3.39606e-05	0.0339606	0.001	0.367879
Libv8	NC007957.1	psaI	MS	3.43045e-05	0.0343045	0.001	0.367879
Libv8	NC007957.1	psaI	MA	3.32225e-05	0.0332225	0.001	0.367879
Libv8	NC007957.1	psbA	GY-HKY	NA	1.70887e-06	0.001	NA
Libv8	NC007957.1	psbB	GY-HKY	NA	1.53461e-06	0.001	NA
Libv8	NC007957.1	psbC	GY-HKY	NA	1.4466e-06	0.001	NA
Libv8	NC007957.1	psbD	GY-HKY	5.95574e-06	0.00595574	0.001	0.0724818
Libv8	NC007957.1	psbD	MS	4.02659e-06	0.00402659	0.001	0.0859906
Libv8	NC007957.1	psbD	MA	5.08183e-06	0.00508183	0.001	0.0816943
Libv8	NC007957.1	psbZ	GY-HKY	2.49884e-05	0.0249884	0.001	0.0788614
Libv8	NC007957.1	psbZ	MS	2.4063e-05	0.024063	0.001	0.0819084
Libv8	NC007957.1	psbZ	MA	3.33854e-05	0.0333854	0.001	0
Libv8	NC007957.1	rbcL	GY-HKY	NA	1.63524e-06	0.001	NA
Libv8	NC007957.1	rpl20	GY-HKY	1.23271e-05	0.0123271	0.001	0.0906302
Libv8	NC007957.1	rpl20	MS	1.54588e-05	0.0154588	0.001	0.0674983
Libv8	NC007957.1	rpl20	MA	1.40249e-05	0.0140249	0.001	0
Libv8	NC007957.1	rpoA	GY-HKY	NA	2.05368e-06	0.001	NA
Libv8	NC007957.1	rpoC1	GY-HKY	NA	1.96259e-06	0.001	NA
Libv9	NC007957.1	accD	GY-HKY	NA	3.20827e-06	0.001	NA
Libv9	NC007957.1	atpA	GY-HKY	NA	1.63443e-06	0.001	NA
Libv9	NC007957.1	atpB	GY-HKY	NA	1.46678e-06	0.001	NA
Libv9	NC007957.1	ccsA	GY-HKY	NA	1.80414e-06	0.001	NA
Libv9	NC007957.1	clpP1	GY-HKY	NA	1.41553e-06	0.001	NA
Libv9	NC007957.1	matK	GY-HKY	NA	2.17035e-06	0.001	NA
Libv9	NC007957.1	ndhB	GY-HKY	NA	1.50237e-06	0.001	NA
Libv9	NC007957.1	ndhD	GY-HKY	NA	1.56908e-06	0.001	NA
Libv9	NC007957.1	ndhF	GY-HKY	3.53855e-06	0.00353855	0.001	0.0545725
Libv9	NC007957.1	ndhF	MS	2.58365e-06	0.00258365	0.001	0.063063
Libv9	NC007957.1	ndhF	MA	4.4442e-06	0.0044442	0.001	0.0413691
Libv9	NC007957.1	ndhH	GY-HKY	NA	1.79691e-06	0.001	NA
Libv9	NC007957.1	ndhI	GY-HKY	9.16824e-06	0.00916824	0.001	0.0841101
Libv9	NC007957.1	ndhI	MS	1.20036e-05	0.0120036	0.001	0.0608653
Libv9	NC007957.1	ndhI	MA	9.97525e-06	0.00997525	0.001	0.0763668
Libv9	NC007957.1	petD	GY-HKY	NA	1.48235e-06	0.001	NA
Libv9	NC007957.1	psaA	GY-HKY	NA	1.63824e-06	0.001	NA
Libv9	NC007957.1	psaI	GY-HKY	3.39606e-05	0.0339606	0.001	0.367879
Libv9	NC007957.1	psaI	MS	3.43045e-05	0.0343045	0.001	0.367879
Libv9	NC007957.1	psaI	MA	3.32225e-05	0.0332225	0.001	0.367879
Libv9	NC007957.1	psbA	GY-HKY	NA	1.70887e-06	0.001	NA
Libv9	NC007957.1	psbB	GY-HKY	NA	1.53461e-06	0.001	NA
Libv9	NC007957.1	psbC	GY-HKY	NA	1.4466e-06	0.001	NA
Libv9	NC007957.1	psbD	GY-HKY	5.95574e-06	0.00595574	0.001	0.0724818
Libv9	NC007957.1	psbD	MS	4.02659e-06	0.00402659	0.001	0.0859906
Libv9	NC007957.1	psbD	MA	5.08183e-06	0.00508183	0.001	0.0816943
Libv9	NC007957.1	psbZ	GY-HKY	2.49884e-05	0.0249884	0.001	0.0788614
Libv9	NC007957.1	psbZ	MS	2.4063e-05	0.024063	0.001	0.0819084
Libv9	NC007957.1	psbZ	MA	3.33854e-05	0.0333854	0.001	0
Libv9	NC007957.1	rbcL	GY-HKY	NA	1.63524e-06	0.001	NA
Libv9	NC007957.1	rpoA	GY-HKY	NA	2.05368e-06	0.001	NA
Libv9	NC007957.1	rpoC1	GY-HKY	NA	1.96259e-06	0.001	NA
lib4v	NC007957.1	ndhF	NG	NA	0.00199831	0	NA
lib4v	NC007957.1	ndhF	LWL	NA	0.00216879	0	NA
lib4v	NC007957.1	ndhF	MLWL	NA	0.00254161	0	NA
lib4v	NC007957.1	ndhF	LPB	NA	0.00342467	0	NA
lib4v	NC007957.1	ndhF	MLPB	NA	0.00342467	0	NA
lib4v	NC007957.1	ndhF	YN	NA	0.00256833	0	NA
lib4v	NC007957.1	ndhF	MYN	NA	0.00256836	0	NA
lib4v	NC007957.1	ndhI	NG	NA	0.00924216	0	NA
lib4v	NC007957.1	ndhI	LWL	NA	0.0102358	0	NA
lib4v	NC007957.1	ndhI	MLWL	NA	0.0121043	0	NA
lib4v	NC007957.1	ndhI	LPB	NA	0.00577705	0	NA
lib4v	NC007957.1	ndhI	MLPB	NA	0.00577705	0	NA
lib4v	NC007957.1	ndhI	YN	NA	0.0117394	0	NA
lib4v	NC007957.1	ndhI	MYN	NA	0.0118805	0	NA
lib4v	NC007957.1	pafII	NG	NA	0.0078922	0	NA
lib4v	NC007957.1	pafII	LWL	NA	0.0087629	0	NA
lib4v	NC007957.1	pafII	MLWL	NA	0.0101969	0	NA
lib4v	NC007957.1	pafII	LPB	NA	0.0135143	0	NA
lib4v	NC007957.1	pafII	MLPB	NA	0.0135143	0	NA
lib4v	NC007957.1	pafII	YN	NA	0.00784618	0	NA
lib4v	NC007957.1	pafII	MYN	NA	0.00784682	0	NA
lib4v	NC007957.1	psaA	NG	NA	0.00381666	0	NA
lib4v	NC007957.1	psaA	LWL	NA	0.00406641	0	NA
lib4v	NC007957.1	psaA	MLWL	NA	0.00460512	0	NA
lib4v	NC007957.1	psaA	LPB	NA	0.00574719	0	NA
lib4v	NC007957.1	psaA	MLPB	NA	0.00574719	0	NA
lib4v	NC007957.1	psaA	YN	NA	0.00383332	0	NA
lib4v	NC007957.1	psaA	MYN	NA	0.00383344	0	NA
lib4v	NC007957.1	psaI	NG	NA	0.0396291	0	NA
lib4v	NC007957.1	psaI	LWL	NA	0.0437214	0	NA
lib4v	NC007957.1	psaI	MLWL	NA	0.0497143	0	NA
lib4v	NC007957.1	psaI	LPB	NA	0.0272791	0	NA
lib4v	NC007957.1	psaI	MLPB	NA	0.0272791	0	NA
lib4v	NC007957.1	psaI	YN	NA	0.0382727	0	NA
lib4v	NC007957.1	psaI	MYN	NA	0.040809	0	NA
lib4v	NC007957.1	psbD	NG	NA	0.00403704	0	NA
lib4v	NC007957.1	psbD	LWL	NA	0.0042263	0	NA
lib4v	NC007957.1	psbD	MLWL	NA	0.00475359	0	NA
lib4v	NC007957.1	psbD	LPB	NA	0.00584802	0	NA
lib4v	NC007957.1	psbD	MLPB	NA	0.00584802	0	NA
lib4v	NC007957.1	psbD	YN	NA	0.00408732	0	NA
lib4v	NC007957.1	psbD	MYN	NA	0.00408799	0	NA
lib4v	NC007957.1	psbZ	NG	NA	0.021543	0	NA
lib4v	NC007957.1	psbZ	LWL	NA	0.0234451	0	NA
lib4v	NC007957.1	psbZ	MLWL	NA	0.0260501	0	NA
lib4v	NC007957.1	psbZ	LPB	NA	0.0312602	0	NA
lib4v	NC007957.1	psbZ	MLPB	NA	0.0312602	0	NA
lib4v	NC007957.1	psbZ	YN	NA	0.0248315	0	NA
lib4v	NC007957.1	psbZ	MYN	NA	0.0248444	0	NA
lib4v	NC007957.1	rpl20	NG	NA	0.0121347	0	NA
lib4v	NC007957.1	rpl20	LWL	NA	0.0135784	0	NA
lib4v	NC007957.1	rpl20	MLWL	NA	0.0161852	0	NA
lib4v	NC007957.1	rpl20	LPB	NA	0.00752135	0	NA
lib4v	NC007957.1	rpl20	MLPB	NA	0.00752135	0	NA
lib4v	NC007957.1	rpl20	YN	NA	0.0143278	0	NA
lib4v	NC007957.1	rpl20	MYN	NA	0.014619	0	NA
lib4v	NC007957.1	rps19	NG	NA	0.0157163	0	NA
lib4v	NC007957.1	rps19	LWL	NA	0.0172789	0	NA
lib4v	NC007957.1	rps19	MLWL	NA	0.0197156	0	NA
lib4v	NC007957.1	rps19	LPB	NA	0.0106793	0	NA
lib4v	NC007957.1	rps19	MLPB	NA	0.0106793	0	NA
lib4v	NC007957.1	rps19	YN	NA	0.0184335	0	NA
lib4v	NC007957.1	rps19	MYN	NA	0.0191983	0	NA
Libv1	NC007957.1	ndhF	NG	NA	0.00199831	0	NA
Libv1	NC007957.1	ndhF	LWL	NA	0.00216879	0	NA
Libv1	NC007957.1	ndhF	MLWL	NA	0.00254161	0	NA
Libv1	NC007957.1	ndhF	LPB	NA	0.00342467	0	NA
Libv1	NC007957.1	ndhF	MLPB	NA	0.00342467	0	NA
Libv1	NC007957.1	ndhF	YN	NA	0.00256833	0	NA
Libv1	NC007957.1	ndhF	MYN	NA	0.00256836	0	NA
Libv1	NC007957.1	ndhI	NG	NA	0.00924216	0	NA
Libv1	NC007957.1	ndhI	LWL	NA	0.0102358	0	NA
Libv1	NC007957.1	ndhI	MLWL	NA	0.0121043	0	NA
Libv1	NC007957.1	ndhI	LPB	NA	0.00577705	0	NA
Libv1	NC007957.1	ndhI	MLPB	NA	0.00577705	0	NA
Libv1	NC007957.1	ndhI	YN	NA	0.0117394	0	NA
Libv1	NC007957.1	ndhI	MYN	NA	0.0118805	0	NA
Libv1	NC007957.1	psaA	NG	NA	0.00381666	0	NA
Libv1	NC007957.1	psaA	LWL	NA	0.00406641	0	NA
Libv1	NC007957.1	psaA	MLWL	NA	0.00460512	0	NA
Libv1	NC007957.1	psaA	LPB	NA	0.00574719	0	NA
Libv1	NC007957.1	psaA	MLPB	NA	0.00574719	0	NA
Libv1	NC007957.1	psaA	YN	NA	0.00383332	0	NA
Libv1	NC007957.1	psaA	MYN	NA	0.00383344	0	NA
Libv1	NC007957.1	psaI	NG	NA	0.0396291	0	NA
Libv1	NC007957.1	psaI	LWL	NA	0.0437214	0	NA
Libv1	NC007957.1	psaI	MLWL	NA	0.0497143	0	NA
Libv1	NC007957.1	psaI	LPB	NA	0.0272791	0	NA
Libv1	NC007957.1	psaI	MLPB	NA	0.0272791	0	NA
Libv1	NC007957.1	psaI	YN	NA	0.0382727	0	NA
Libv1	NC007957.1	psaI	MYN	NA	0.040809	0	NA
Libv1	NC007957.1	psbD	NG	NA	0.00403704	0	NA
Libv1	NC007957.1	psbD	LWL	NA	0.0042263	0	NA
Libv1	NC007957.1	psbD	MLWL	NA	0.00475359	0	NA
Libv1	NC007957.1	psbD	LPB	NA	0.00584802	0	NA
Libv1	NC007957.1	psbD	MLPB	NA	0.00584802	0	NA
Libv1	NC007957.1	psbD	YN	NA	0.00408732	0	NA
Libv1	NC007957.1	psbD	MYN	NA	0.00408799	0	NA
Libv1	NC007957.1	psbZ	NG	NA	0.021543	0	NA
Libv1	NC007957.1	psbZ	LWL	NA	0.0234451	0	NA
Libv1	NC007957.1	psbZ	MLWL	NA	0.0260501	0	NA
Libv1	NC007957.1	psbZ	LPB	NA	0.0312602	0	NA
Libv1	NC007957.1	psbZ	MLPB	NA	0.0312602	0	NA
Libv1	NC007957.1	psbZ	YN	NA	0.0248315	0	NA
Libv1	NC007957.1	psbZ	MYN	NA	0.0248444	0	NA
Libv1	NC007957.1	rpl20	NG	NA	0.0121347	0	NA
Libv1	NC007957.1	rpl20	LWL	NA	0.0135784	0	NA
Libv1	NC007957.1	rpl20	MLWL	NA	0.0161852	0	NA
Libv1	NC007957.1	rpl20	LPB	NA	0.00752135	0	NA
Libv1	NC007957.1	rpl20	MLPB	NA	0.00752135	0	NA
Libv1	NC007957.1	rpl20	YN	NA	0.0143278	0	NA
Libv1	NC007957.1	rpl20	MYN	NA	0.014619	0	NA
Libv1	NC007957.1	rps19	NG	NA	0.0157163	0	NA
Libv1	NC007957.1	rps19	LWL	NA	0.0172789	0	NA
Libv1	NC007957.1	rps19	MLWL	NA	0.0197156	0	NA
Libv1	NC007957.1	rps19	LPB	NA	0.0106793	0	NA
Libv1	NC007957.1	rps19	MLPB	NA	0.0106793	0	NA
Libv1	NC007957.1	rps19	YN	NA	0.0184335	0	NA
Libv1	NC007957.1	rps19	MYN	NA	0.0191983	0	NA
Libv10	NC007957.1	ndhF	NG	NA	0.00199831	0	NA
Libv10	NC007957.1	ndhF	LWL	NA	0.00216879	0	NA
Libv10	NC007957.1	ndhF	MLWL	NA	0.00254161	0	NA
Libv10	NC007957.1	ndhF	LPB	NA	0.00342467	0	NA
Libv10	NC007957.1	ndhF	MLPB	NA	0.00342467	0	NA
Libv10	NC007957.1	ndhF	YN	NA	0.00256833	0	NA
Libv10	NC007957.1	ndhF	MYN	NA	0.00256836	0	NA
Libv10	NC007957.1	ndhI	NG	NA	0.00924216	0	NA
Libv10	NC007957.1	ndhI	LWL	NA	0.0102358	0	NA
Libv10	NC007957.1	ndhI	MLWL	NA	0.0121043	0	NA
Libv10	NC007957.1	ndhI	LPB	NA	0.00577705	0	NA
Libv10	NC007957.1	ndhI	MLPB	NA	0.00577705	0	NA
Libv10	NC007957.1	ndhI	YN	NA	0.0117394	0	NA
Libv10	NC007957.1	ndhI	MYN	NA	0.0118805	0	NA
Libv10	NC007957.1	psaI	NG	NA	0.0396291	0	NA
Libv10	NC007957.1	psaI	LWL	NA	0.0437214	0	NA
Libv10	NC007957.1	psaI	MLWL	NA	0.0497143	0	NA
Libv10	NC007957.1	psaI	LPB	NA	0.0272791	0	NA
Libv10	NC007957.1	psaI	MLPB	NA	0.0272791	0	NA
Libv10	NC007957.1	psaI	YN	NA	0.0382727	0	NA
Libv10	NC007957.1	psaI	MYN	NA	0.040809	0	NA
Libv10	NC007957.1	psbD	NG	NA	0.00403704	0	NA
Libv10	NC007957.1	psbD	LWL	NA	0.0042263	0	NA
Libv10	NC007957.1	psbD	MLWL	NA	0.00475359	0	NA
Libv10	NC007957.1	psbD	LPB	NA	0.00584802	0	NA
Libv10	NC007957.1	psbD	MLPB	NA	0.00584802	0	NA
Libv10	NC007957.1	psbD	YN	NA	0.00408732	0	NA
Libv10	NC007957.1	psbD	MYN	NA	0.00408799	0	NA
Libv10	NC007957.1	psbZ	NG	NA	0.021543	0	NA
Libv10	NC007957.1	psbZ	LWL	NA	0.0234451	0	NA
Libv10	NC007957.1	psbZ	MLWL	NA	0.0260501	0	NA
Libv10	NC007957.1	psbZ	LPB	NA	0.0312602	0	NA
Libv10	NC007957.1	psbZ	MLPB	NA	0.0312602	0	NA
Libv10	NC007957.1	psbZ	YN	NA	0.0248315	0	NA
Libv10	NC007957.1	psbZ	MYN	NA	0.0248444	0	NA
Libv11	NC007957.1	ndhF	NG	NA	0.00199831	0	NA
Libv11	NC007957.1	ndhF	LWL	NA	0.00216879	0	NA
Libv11	NC007957.1	ndhF	MLWL	NA	0.00254161	0	NA
Libv11	NC007957.1	ndhF	LPB	NA	0.00342467	0	NA
Libv11	NC007957.1	ndhF	MLPB	NA	0.00342467	0	NA
Libv11	NC007957.1	ndhF	YN	NA	0.00256833	0	NA
Libv11	NC007957.1	ndhF	MYN	NA	0.00256836	0	NA
Libv11	NC007957.1	ndhI	NG	NA	0.00924216	0	NA
Libv11	NC007957.1	ndhI	LWL	NA	0.0102358	0	NA
Libv11	NC007957.1	ndhI	MLWL	NA	0.0121043	0	NA
Libv11	NC007957.1	ndhI	LPB	NA	0.00577705	0	NA
Libv11	NC007957.1	ndhI	MLPB	NA	0.00577705	0	NA
Libv11	NC007957.1	ndhI	YN	NA	0.0117394	0	NA
Libv11	NC007957.1	ndhI	MYN	NA	0.0118805	0	NA
Libv11	NC007957.1	psaI	NG	NA	0.0396291	0	NA
Libv11	NC007957.1	psaI	LWL	NA	0.0437214	0	NA
Libv11	NC007957.1	psaI	MLWL	NA	0.0497143	0	NA
Libv11	NC007957.1	psaI	LPB	NA	0.0272791	0	NA
Libv11	NC007957.1	psaI	MLPB	NA	0.0272791	0	NA
Libv11	NC007957.1	psaI	YN	NA	0.0382727	0	NA
Libv11	NC007957.1	psaI	MYN	NA	0.040809	0	NA
Libv11	NC007957.1	psbD	NG	NA	0.00403704	0	NA
Libv11	NC007957.1	psbD	LWL	NA	0.0042263	0	NA
Libv11	NC007957.1	psbD	MLWL	NA	0.00475359	0	NA
Libv11	NC007957.1	psbD	LPB	NA	0.00584802	0	NA
Libv11	NC007957.1	psbD	MLPB	NA	0.00584802	0	NA
Libv11	NC007957.1	psbD	YN	NA	0.00408732	0	NA
Libv11	NC007957.1	psbD	MYN	NA	0.00408799	0	NA
Libv11	NC007957.1	psbZ	NG	NA	0.021543	0	NA
Libv11	NC007957.1	psbZ	LWL	NA	0.0234451	0	NA
Libv11	NC007957.1	psbZ	MLWL	NA	0.0260501	0	NA
Libv11	NC007957.1	psbZ	LPB	NA	0.0312602	0	NA
Libv11	NC007957.1	psbZ	MLPB	NA	0.0312602	0	NA
Libv11	NC007957.1	psbZ	YN	NA	0.0248315	0	NA
Libv11	NC007957.1	psbZ	MYN	NA	0.0248444	0	NA
Libv5	NC007957.1	ndhF	NG	NA	0.00199831	0	NA
Libv5	NC007957.1	ndhF	LWL	NA	0.00216879	0	NA
Libv5	NC007957.1	ndhF	MLWL	NA	0.00254161	0	NA
Libv5	NC007957.1	ndhF	LPB	NA	0.00342467	0	NA
Libv5	NC007957.1	ndhF	MLPB	NA	0.00342467	0	NA
Libv5	NC007957.1	ndhF	YN	NA	0.00256833	0	NA
Libv5	NC007957.1	ndhF	MYN	NA	0.00256836	0	NA
Libv5	NC007957.1	ndhI	NG	NA	0.00924216	0	NA
Libv5	NC007957.1	ndhI	LWL	NA	0.0102358	0	NA
Libv5	NC007957.1	ndhI	MLWL	NA	0.0121043	0	NA
Libv5	NC007957.1	ndhI	LPB	NA	0.00577705	0	NA
Libv5	NC007957.1	ndhI	MLPB	NA	0.00577705	0	NA
Libv5	NC007957.1	ndhI	YN	NA	0.0117394	0	NA
Libv5	NC007957.1	ndhI	MYN	NA	0.0118805	0	NA
Libv5	NC007957.1	psaI	NG	NA	0.0396291	0	NA
Libv5	NC007957.1	psaI	LWL	NA	0.0437214	0	NA
Libv5	NC007957.1	psaI	MLWL	NA	0.0497143	0	NA
Libv5	NC007957.1	psaI	LPB	NA	0.0272791	0	NA
Libv5	NC007957.1	psaI	MLPB	NA	0.0272791	0	NA
Libv5	NC007957.1	psaI	YN	NA	0.0382727	0	NA
Libv5	NC007957.1	psaI	MYN	NA	0.040809	0	NA
Libv5	NC007957.1	psbD	NG	NA	0.00403704	0	NA
Libv5	NC007957.1	psbD	LWL	NA	0.0042263	0	NA
Libv5	NC007957.1	psbD	MLWL	NA	0.00475359	0	NA
Libv5	NC007957.1	psbD	LPB	NA	0.00584802	0	NA
Libv5	NC007957.1	psbD	MLPB	NA	0.00584802	0	NA
Libv5	NC007957.1	psbD	YN	NA	0.00408732	0	NA
Libv5	NC007957.1	psbD	MYN	NA	0.00408799	0	NA
Libv5	NC007957.1	psbZ	NG	NA	0.021543	0	NA
Libv5	NC007957.1	psbZ	LWL	NA	0.0234451	0	NA
Libv5	NC007957.1	psbZ	MLWL	NA	0.0260501	0	NA
Libv5	NC007957.1	psbZ	LPB	NA	0.0312602	0	NA
Libv5	NC007957.1	psbZ	MLPB	NA	0.0312602	0	NA
Libv5	NC007957.1	psbZ	YN	NA	0.0248315	0	NA
Libv5	NC007957.1	psbZ	MYN	NA	0.0248444	0	NA
Libv6	NC007957.1	ndhF	NG	NA	0.00199831	0	NA
Libv6	NC007957.1	ndhF	LWL	NA	0.00216879	0	NA
Libv6	NC007957.1	ndhF	MLWL	NA	0.00254161	0	NA
Libv6	NC007957.1	ndhF	LPB	NA	0.00342467	0	NA
Libv6	NC007957.1	ndhF	MLPB	NA	0.00342467	0	NA
Libv6	NC007957.1	ndhF	YN	NA	0.00256833	0	NA
Libv6	NC007957.1	ndhF	MYN	NA	0.00256836	0	NA
Libv6	NC007957.1	ndhI	NG	NA	0.00924216	0	NA
Libv6	NC007957.1	ndhI	LWL	NA	0.0102358	0	NA
Libv6	NC007957.1	ndhI	MLWL	NA	0.0121043	0	NA
Libv6	NC007957.1	ndhI	LPB	NA	0.00577705	0	NA
Libv6	NC007957.1	ndhI	MLPB	NA	0.00577705	0	NA
Libv6	NC007957.1	ndhI	YN	NA	0.0117394	0	NA
Libv6	NC007957.1	ndhI	MYN	NA	0.0118805	0	NA
Libv6	NC007957.1	psaA	NG	NA	0.00381666	0	NA
Libv6	NC007957.1	psaA	LWL	NA	0.00406641	0	NA
Libv6	NC007957.1	psaA	MLWL	NA	0.00460512	0	NA
Libv6	NC007957.1	psaA	LPB	NA	0.00574719	0	NA
Libv6	NC007957.1	psaA	MLPB	NA	0.00574719	0	NA
Libv6	NC007957.1	psaA	YN	NA	0.00383332	0	NA
Libv6	NC007957.1	psaA	MYN	NA	0.00383344	0	NA
Libv6	NC007957.1	psaI	NG	NA	0.0396291	0	NA
Libv6	NC007957.1	psaI	LWL	NA	0.0437214	0	NA
Libv6	NC007957.1	psaI	MLWL	NA	0.0497143	0	NA
Libv6	NC007957.1	psaI	LPB	NA	0.0272791	0	NA
Libv6	NC007957.1	psaI	MLPB	NA	0.0272791	0	NA
Libv6	NC007957.1	psaI	YN	NA	0.0382727	0	NA
Libv6	NC007957.1	psaI	MYN	NA	0.040809	0	NA
Libv6	NC007957.1	psbD	NG	NA	0.00403704	0	NA
Libv6	NC007957.1	psbD	LWL	NA	0.0042263	0	NA
Libv6	NC007957.1	psbD	MLWL	NA	0.00475359	0	NA
Libv6	NC007957.1	psbD	LPB	NA	0.00584802	0	NA
Libv6	NC007957.1	psbD	MLPB	NA	0.00584802	0	NA
Libv6	NC007957.1	psbD	YN	NA	0.00408732	0	NA
Libv6	NC007957.1	psbD	MYN	NA	0.00408799	0	NA
Libv6	NC007957.1	psbZ	NG	NA	0.021543	0	NA
Libv6	NC007957.1	psbZ	LWL	NA	0.0234451	0	NA
Libv6	NC007957.1	psbZ	MLWL	NA	0.0260501	0	NA
Libv6	NC007957.1	psbZ	LPB	NA	0.0312602	0	NA
Libv6	NC007957.1	psbZ	MLPB	NA	0.0312602	0	NA
Libv6	NC007957.1	psbZ	YN	NA	0.0248315	0	NA
Libv6	NC007957.1	psbZ	MYN	NA	0.0248444	0	NA
Libv6	NC007957.1	rpl20	NG	NA	0.0121347	0	NA
Libv6	NC007957.1	rpl20	LWL	NA	0.0135784	0	NA
Libv6	NC007957.1	rpl20	MLWL	NA	0.0161852	0	NA
Libv6	NC007957.1	rpl20	LPB	NA	0.00752135	0	NA
Libv6	NC007957.1	rpl20	MLPB	NA	0.00752135	0	NA
Libv6	NC007957.1	rpl20	YN	NA	0.0143278	0	NA
Libv6	NC007957.1	rpl20	MYN	NA	0.014619	0	NA
Libv6	NC007957.1	rps19	NG	NA	0.0157163	0	NA
Libv6	NC007957.1	rps19	LWL	NA	0.0172789	0	NA
Libv6	NC007957.1	rps19	MLWL	NA	0.0197156	0	NA
Libv6	NC007957.1	rps19	LPB	NA	0.0106793	0	NA
Libv6	NC007957.1	rps19	MLPB	NA	0.0106793	0	NA
Libv6	NC007957.1	rps19	YN	NA	0.0184335	0	NA
Libv6	NC007957.1	rps19	MYN	NA	0.0191983	0	NA
Libv7	NC007957.1	ndhF	NG	NA	0.00199831	0	NA
Libv7	NC007957.1	ndhF	LWL	NA	0.00216879	0	NA
Libv7	NC007957.1	ndhF	MLWL	NA	0.00254161	0	NA
Libv7	NC007957.1	ndhF	LPB	NA	0.00342467	0	NA
Libv7	NC007957.1	ndhF	MLPB	NA	0.00342467	0	NA
Libv7	NC007957.1	ndhF	YN	NA	0.00256833	0	NA
Libv7	NC007957.1	ndhF	MYN	NA	0.00256836	0	NA
Libv7	NC007957.1	ndhI	NG	NA	0.00924216	0	NA
Libv7	NC007957.1	ndhI	LWL	NA	0.0102358	0	NA
Libv7	NC007957.1	ndhI	MLWL	NA	0.0121043	0	NA
Libv7	NC007957.1	ndhI	LPB	NA	0.00577705	0	NA
Libv7	NC007957.1	ndhI	MLPB	NA	0.00577705	0	NA
Libv7	NC007957.1	ndhI	YN	NA	0.0117394	0	NA
Libv7	NC007957.1	ndhI	MYN	NA	0.0118805	0	NA
Libv7	NC007957.1	psaA	NG	NA	0.00381666	0	NA
Libv7	NC007957.1	psaA	LWL	NA	0.00406641	0	NA
Libv7	NC007957.1	psaA	MLWL	NA	0.00460512	0	NA
Libv7	NC007957.1	psaA	LPB	NA	0.00574719	0	NA
Libv7	NC007957.1	psaA	MLPB	NA	0.00574719	0	NA
Libv7	NC007957.1	psaA	YN	NA	0.00383332	0	NA
Libv7	NC007957.1	psaA	MYN	NA	0.00383344	0	NA
Libv7	NC007957.1	psaI	NG	NA	0.0396291	0	NA
Libv7	NC007957.1	psaI	LWL	NA	0.0437214	0	NA
Libv7	NC007957.1	psaI	MLWL	NA	0.0497143	0	NA
Libv7	NC007957.1	psaI	LPB	NA	0.0272791	0	NA
Libv7	NC007957.1	psaI	MLPB	NA	0.0272791	0	NA
Libv7	NC007957.1	psaI	YN	NA	0.0382727	0	NA
Libv7	NC007957.1	psaI	MYN	NA	0.040809	0	NA
Libv7	NC007957.1	psbD	NG	NA	0.00403704	0	NA
Libv7	NC007957.1	psbD	LWL	NA	0.0042263	0	NA
Libv7	NC007957.1	psbD	MLWL	NA	0.00475359	0	NA
Libv7	NC007957.1	psbD	LPB	NA	0.00584802	0	NA
Libv7	NC007957.1	psbD	MLPB	NA	0.00584802	0	NA
Libv7	NC007957.1	psbD	YN	NA	0.00408732	0	NA
Libv7	NC007957.1	psbD	MYN	NA	0.00408799	0	NA
Libv7	NC007957.1	psbZ	NG	NA	0.021543	0	NA
Libv7	NC007957.1	psbZ	LWL	NA	0.0234451	0	NA
Libv7	NC007957.1	psbZ	MLWL	NA	0.0260501	0	NA
Libv7	NC007957.1	psbZ	LPB	NA	0.0312602	0	NA
Libv7	NC007957.1	psbZ	MLPB	NA	0.0312602	0	NA
Libv7	NC007957.1	psbZ	YN	NA	0.0248315	0	NA
Libv7	NC007957.1	psbZ	MYN	NA	0.0248444	0	NA
Libv7	NC007957.1	rpl20	NG	NA	0.0121347	0	NA
Libv7	NC007957.1	rpl20	LWL	NA	0.0135784	0	NA
Libv7	NC007957.1	rpl20	MLWL	NA	0.0161852	0	NA
Libv7	NC007957.1	rpl20	LPB	NA	0.00752135	0	NA
Libv7	NC007957.1	rpl20	MLPB	NA	0.00752135	0	NA
Libv7	NC007957.1	rpl20	YN	NA	0.0143278	0	NA
Libv7	NC007957.1	rpl20	MYN	NA	0.014619	0	NA
Libv7	NC007957.1	rps19	NG	NA	0.0157163	0	NA
Libv7	NC007957.1	rps19	LWL	NA	0.0172789	0	NA
Libv7	NC007957.1	rps19	MLWL	NA	0.0197156	0	NA
Libv7	NC007957.1	rps19	LPB	NA	0.0106793	0	NA
Libv7	NC007957.1	rps19	MLPB	NA	0.0106793	0	NA
Libv7	NC007957.1	rps19	YN	NA	0.0184335	0	NA
Libv7	NC007957.1	rps19	MYN	NA	0.0191983	0	NA
Libv8	NC007957.1	ndhF	NG	NA	0.00199831	0	NA
Libv8	NC007957.1	ndhF	LWL	NA	0.00216879	0	NA
Libv8	NC007957.1	ndhF	MLWL	NA	0.00254161	0	NA
Libv8	NC007957.1	ndhF	LPB	NA	0.00342467	0	NA
Libv8	NC007957.1	ndhF	MLPB	NA	0.00342467	0	NA
Libv8	NC007957.1	ndhF	YN	NA	0.00256833	0	NA
Libv8	NC007957.1	ndhF	MYN	NA	0.00256836	0	NA
Libv8	NC007957.1	ndhI	NG	NA	0.00924216	0	NA
Libv8	NC007957.1	ndhI	LWL	NA	0.0102358	0	NA
Libv8	NC007957.1	ndhI	MLWL	NA	0.0121043	0	NA
Libv8	NC007957.1	ndhI	LPB	NA	0.00577705	0	NA
Libv8	NC007957.1	ndhI	MLPB	NA	0.00577705	0	NA
Libv8	NC007957.1	ndhI	YN	NA	0.0117394	0	NA
Libv8	NC007957.1	ndhI	MYN	NA	0.0118805	0	NA
Libv8	NC007957.1	psaI	NG	NA	0.0396291	0	NA
Libv8	NC007957.1	psaI	LWL	NA	0.0437214	0	NA
Libv8	NC007957.1	psaI	MLWL	NA	0.0497143	0	NA
Libv8	NC007957.1	psaI	LPB	NA	0.0272791	0	NA
Libv8	NC007957.1	psaI	MLPB	NA	0.0272791	0	NA
Libv8	NC007957.1	psaI	YN	NA	0.0382727	0	NA
Libv8	NC007957.1	psaI	MYN	NA	0.040809	0	NA
Libv8	NC007957.1	psbD	NG	NA	0.00403704	0	NA
Libv8	NC007957.1	psbD	LWL	NA	0.0042263	0	NA
Libv8	NC007957.1	psbD	MLWL	NA	0.00475359	0	NA
Libv8	NC007957.1	psbD	LPB	NA	0.00584802	0	NA
Libv8	NC007957.1	psbD	MLPB	NA	0.00584802	0	NA
Libv8	NC007957.1	psbD	YN	NA	0.00408732	0	NA
Libv8	NC007957.1	psbD	MYN	NA	0.00408799	0	NA
Libv8	NC007957.1	psbZ	NG	NA	0.021543	0	NA
Libv8	NC007957.1	psbZ	LWL	NA	0.0234451	0	NA
Libv8	NC007957.1	psbZ	MLWL	NA	0.0260501	0	NA
Libv8	NC007957.1	psbZ	LPB	NA	0.0312602	0	NA
Libv8	NC007957.1	psbZ	MLPB	NA	0.0312602	0	NA
Libv8	NC007957.1	psbZ	YN	NA	0.0248315	0	NA
Libv8	NC007957.1	psbZ	MYN	NA	0.0248444	0	NA
Libv8	NC007957.1	rpl20	NG	NA	0.0121347	0	NA
Libv8	NC007957.1	rpl20	LWL	NA	0.0134224	0	NA
Libv8	NC007957.1	rpl20	MLWL	NA	0.0159993	0	NA
Libv8	NC007957.1	rpl20	LPB	NA	0.00743495	0	NA
Libv8	NC007957.1	rpl20	MLPB	NA	0.00743495	0	NA
Libv8	NC007957.1	rpl20	YN	NA	0.0142532	0	NA
Libv8	NC007957.1	rpl20	MYN	NA	0.0145998	0	NA
Libv9	NC007957.1	ndhF	NG	NA	0.00199831	0	NA
Libv9	NC007957.1	ndhF	LWL	NA	0.00216879	0	NA
Libv9	NC007957.1	ndhF	MLWL	NA	0.00254161	0	NA
Libv9	NC007957.1	ndhF	LPB	NA	0.00342467	0	NA
Libv9	NC007957.1	ndhF	MLPB	NA	0.00342467	0	NA
Libv9	NC007957.1	ndhF	YN	NA	0.00256833	0	NA
Libv9	NC007957.1	ndhF	MYN	NA	0.00256836	0	NA
Libv9	NC007957.1	ndhI	NG	NA	0.00924216	0	NA
Libv9	NC007957.1	ndhI	LWL	NA	0.0102358	0	NA
Libv9	NC007957.1	ndhI	MLWL	NA	0.0121043	0	NA
Libv9	NC007957.1	ndhI	LPB	NA	0.00577705	0	NA
Libv9	NC007957.1	ndhI	MLPB	NA	0.00577705	0	NA
Libv9	NC007957.1	ndhI	YN	NA	0.0117394	0	NA
Libv9	NC007957.1	ndhI	MYN	NA	0.0118805	0	NA
Libv9	NC007957.1	psaI	NG	NA	0.0396291	0	NA
Libv9	NC007957.1	psaI	LWL	NA	0.0437214	0	NA
Libv9	NC007957.1	psaI	MLWL	NA	0.0497143	0	NA
Libv9	NC007957.1	psaI	LPB	NA	0.0272791	0	NA
Libv9	NC007957.1	psaI	MLPB	NA	0.0272791	0	NA
Libv9	NC007957.1	psaI	YN	NA	0.0382727	0	NA
Libv9	NC007957.1	psaI	MYN	NA	0.040809	0	NA
Libv9	NC007957.1	psbD	NG	NA	0.00403704	0	NA
Libv9	NC007957.1	psbD	LWL	NA	0.0042263	0	NA
Libv9	NC007957.1	psbD	MLWL	NA	0.00475359	0	NA
Libv9	NC007957.1	psbD	LPB	NA	0.00584802	0	NA
Libv9	NC007957.1	psbD	MLPB	NA	0.00584802	0	NA
Libv9	NC007957.1	psbD	YN	NA	0.00408732	0	NA
Libv9	NC007957.1	psbD	MYN	NA	0.00408799	0	NA
Libv9	NC007957.1	psbZ	NG	NA	0.021543	0	NA
Libv9	NC007957.1	psbZ	LWL	NA	0.0234451	0	NA
Libv9	NC007957.1	psbZ	MLWL	NA	0.0260501	0	NA
Libv9	NC007957.1	psbZ	LPB	NA	0.0312602	0	NA
Libv9	NC007957.1	psbZ	MLPB	NA	0.0312602	0	NA
Libv9	NC007957.1	psbZ	YN	NA	0.0248315	0	NA
Libv9	NC007957.1	psbZ	MYN	NA	0.0248444	0	NA
