# Supplementary material for: Chloroplast Genome Variation and Phylogenetic Relationships of Autochthonous Varieties of Vitis vinifera from the Don Valley
Source: Int J Mol Sci. 2024 Sep 14;25(18):9928. doi: 10.3390/ijms25189928 (PMC11432254; doi:10.3390/ijms25189928)
Supplement: Supplementary file 1 [file ijms-25-09928-s001.zip › Supplementary Table S5.xlsx]

## Sheet: Лист1
Table S2. Codons of V. vinifera chloroplast genome sequences
Phe UUU 820 1.30 Ser UCU 488 1.69 Tyr UAU 695 1.61 Cys UGU 197 1.45
UUC 441 0.70 UCC 271 0.94 UAC 170 0.39 UGC 74 0.55
Leu UUA 762 1.90 UCA 366 1.27 TER UAA 0 0.00 TER UGA 0 0.00
UUG 501 1.25 UCG 148 0.51 UAG 0 0.00 Trp UGG 405 1.00
CUU 492 1.23 Pro CCU 416 1.68 His CAU 431 1.51 Arg CGU 332 1.40
CUC 144 0.36 CCC 177 0.71 CAC 138 0.49 CGC 88 0.37
CUA 345 0.86 CCA 274 1.10 Gln CAA 644 1.56 CGA 316 1.33
CUG 163 0.41 CCG 126 0.51 CAG 184 0.44 CGG 97 0.41
Ile AUU 980 1.46 Thr ACU 463 1.55 Asn AAU 879 1.56 Ser AGU 355 1.23
AUC 409 0.61 ACC 234 0.78 AAC 245 0.44 AGC 102 0.35
AUA 619 0.92 ACA 379 1.27 Lys AAA 894 1.48 Arg AGA 446 1.88
Met AUG 539 1.00 ACG 121 0.40 AAG 311 0.52 AGG 148 0.62
Val GUU 461 1.41 Ala GCU 597 1.82 Asp GAU 735 1.58 Gly GGU 595 1.41
GUC 161 0.49 GCC 221 0.67 GAC 194 0.42 GGC 143 0.34
GUA 495 1.51 GCA 358 1.09 Glu GAA 907 1.50 GGA 677 1.61
GUG 191 0.58 GCG 138 0.42 GAG 300 0.50 GGG 271 0.64
23273 codons in V. vinifera 'Kokur belyi '
Phe UUU 819 1.30 Ser UCU 486 1.69 Tyr UAU 695 1.61 Cys UGU 197 1.45
UUC 440 0.70 UCC 272 0.94 UAC 170 0.39 UGC 74 0.55
Leu UUA 764 1.90 UCA 364 1.26 TER UAA 0 0.00 TER UGA 0 0.00
UUG 500 1.25 UCG 150 0.52 UAG 0 0.00 Trp UGG 406 1.00
CUU 492 1.23 Pro CCU 416 1.68 His CAU 431 1.51 Arg CGU 333 1.40
CUC 144 0.36 CCC 178 0.72 CAC 138 0.49 CGC 87 0.37
CUA 345 0.86 CCA 274 1.10 Gln CAA 643 1.56 CGA 317 1.33
CUG 162 0.40 CCG 125 0.50 CAG 184 0.44 CGG 97 0.41
Ile AUU 980 1.46 Thr ACU 463 1.55 Asn AAU 879 1.56 Ser AGU 356 1.24
AUC 409 0.61 ACC 234 0.78 AAC 246 0.44 AGC 101 0.35
AUA 619 0.92 ACA 380 1.27 Lys AAA 895 1.48 Arg AGA 446 1.87
Met AUG 540 1.00 ACG 120 0.40 AAG 311 0.52 AGG 148 0.62
Val GUU 460 1.41 Ala GCU 597 1.82 Asp GAU 735 1.58 Gly GGU 594 1.41
GUC 161 0.49 GCC 223 0.68 GAC 194 0.42 GGC 144 0.34
GUA 496 1.52 GCA 357 1.09 Glu GAA 906 1.50 GGA 676 1.60
GUG 191 0.58 GCG 138 0.42 GAG 300 0.50 GGG 271 0.64
23273 codons in V. vinifera 'Krasnostop AZOS '
Phe UUU 820 1.30 Ser UCU 488 1.69 Tyr UAU 695 1.61 Cys UGU 197 1.45
UUC 440 0.70 UCC 272 0.94 UAC 170 0.39 UGC 74 0.55
Leu UUA 763 1.90 UCA 364 1.26 TER UAA 0 0.00 TER UGA 0 0.00
UUG 500 1.25 UCG 149 0.52 UAG 0 0.00 Trp UGG 406 1.00
CUU 492 1.23 Pro CCU 416 1.68 His CAU 431 1.51 Arg CGU 333 1.40
CUC 144 0.36 CCC 178 0.72 CAC 138 0.49 CGC 87 0.37
CUA 345 0.86 CCA 274 1.10 Gln CAA 643 1.56 CGA 317 1.33
CUG 162 0.40 CCG 125 0.50 CAG 184 0.44 CGG 97 0.41
Ile AUU 980 1.46 Thr ACU 463 1.55 Asn AAU 879 1.56 Ser AGU 356 1.23
AUC 409 0.61 ACC 234 0.78 AAC 246 0.44 AGC 101 0.35
AUA 619 0.92 ACA 380 1.27 Lys AAA 895 1.48 Arg AGA 446 1.87
Met AUG 540 1.00 ACG 120 0.40 AAG 311 0.52 AGG 148 0.62
Val GUU 460 1.41 Ala GCU 596 1.81 Asp GAU 735 1.58 Gly GGU 594 1.41
GUC 161 0.49 GCC 223 0.68 GAC 194 0.42 GGC 143 0.34
GUA 496 1.52 GCA 357 1.09 Glu GAA 906 1.50 GGA 677 1.61
GUG 191 0.58 GCG 138 0.42 GAG 300 0.50 GGG 271 0.64
23273 codons in V. vinifera 'Krasnostop Zolotovskiy'
Phe UUU 820 1.30 Ser UCU 488 1.69 Tyr UAU 695 1.61 Cys UGU 197 1.45
UUC 440 0.70 UCC 272 0.94 UAC 170 0.39 UGC 74 0.55
Leu UUA 763 1.90 UCA 364 1.26 TER UAA 0 0.00 TER UGA 0 0.00
UUG 501 1.25 UCG 149 0.52 UAG 0 0.00 Trp UGG 405 1.00
CUU 492 1.23 Pro CCU 416 1.68 His CAU 431 1.51 Arg CGU 333 1.40
CUC 144 0.36 CCC 177 0.71 CAC 138 0.49 CGC 87 0.37
CUA 345 0.86 CCA 274 1.10 Gln CAA 643 1.56 CGA 317 1.33
CUG 163 0.41 CCG 126 0.51 CAG 184 0.44 CGG 97 0.41
Ile AUU 979 1.46 Thr ACU 463 1.55 Asn AAU 879 1.56 Ser AGU 356 1.23
AUC 409 0.61 ACC 234 0.78 AAC 246 0.44 AGC 101 0.35
AUA 619 0.93 ACA 379 1.27 Lys AAA 894 1.48 Arg AGA 446 1.87
Met AUG 540 1.00 ACG 121 0.40 AAG 311 0.52 AGG 148 0.62
Val GUU 460 1.41 Ala GCU 596 1.81 Asp GAU 735 1.58 Gly GGU 594 1.41
GUC 161 0.49 GCC 223 0.68 GAC 194 0.42 GGC 143 0.34
GUA 496 1.52 GCA 357 1.09 Glu GAA 907 1.50 GGA 677 1.61
GUG 191 0.58 GCG 138 0.42 GAG 300 0.50 GGG 271 0.64
23273 codons in V. vinifera 'Dolgiy Skorospelyi '
Phe UUU 802 1.30 Ser UCU 477 1.71 Tyr UAU 674 1.60 Cys UGU 191 1.46
UUC 428 0.70 UCC 261 0.93 UAC 166 0.40 UGC 71 0.54
Leu UUA 745 1.91 UCA 346 1.24 TER UAA 0 0.00 TER UGA 0 0.00
UUG 480 1.23 UCG 145 0.52 UAG 0 0.00 Trp UGG 399 1.00
CUU 481 1.23 Pro CCU 408 1.69 His CAU 418 1.53 Arg CGU 326 1.41
CUC 142 0.36 CCC 174 0.72 CAC 130 0.47 CGC 87 0.38
CUA 338 0.87 CCA 265 1.10 Gln CAA 620 1.56 CGA 308 1.33
CUG 156 0.40 CCG 121 0.50 CAG 176 0.44 CGG 95 0.41
Ile AUU 951 1.47 Thr ACU 452 1.56 Asn AAU 842 1.56 Ser AGU 347 1.24
AUC 391 0.60 ACC 226 0.78 AAC 237 0.44 AGC 101 0.36
AUA 598 0.92 ACA 364 1.26 Lys AAA 864 1.49 Arg AGA 435 1.88
Met AUG 530 1.00 ACG 114 0.39 AAG 299 0.51 AGG 139 0.60
Val GUU 442 1.39 Ala GCU 586 1.81 Asp GAU 715 1.58 Gly GGU 583 1.42
GUC 157 0.49 GCC 221 0.68 GAC 191 0.42 GGC 140 0.34
GUA 487 1.53 GCA 354 1.09 Glu GAA 874 1.50 GGA 653 1.59
GUG 184 0.58 GCG 133 0.41 GAG 293 0.50 GGG 264 0.64
22597 codons in V. vinifera 'Tsimlyanskiy Chernyi'
Phe UUU 802 1.30 Ser UCU 477 1.71 Tyr UAU 674 1.60 Cys UGU 191 1.46
UUC 428 0.70 UCC 261 0.93 UAC 166 0.40 UGC 71 0.54
Leu UUA 745 1.91 UCA 346 1.24 TER UAA 0 0.00 TER UGA 0 0.00
UUG 480 1.23 UCG 145 0.52 UAG 0 0.00 Trp UGG 399 1.00
CUU 481 1.23 Pro CCU 408 1.69 His CAU 418 1.53 Arg CGU 326 1.41
CUC 142 0.36 CCC 174 0.72 CAC 130 0.47 CGC 87 0.38
CUA 338 0.87 CCA 265 1.10 Gln CAA 620 1.56 CGA 308 1.33
CUG 156 0.40 CCG 121 0.50 CAG 176 0.44 CGG 95 0.41
Ile AUU 951 1.47 Thr ACU 452 1.56 Asn AAU 842 1.56 Ser AGU 347 1.24
AUC 391 0.60 ACC 226 0.78 AAC 237 0.44 AGC 101 0.36
AUA 598 0.92 ACA 364 1.26 Lys AAA 864 1.49 Arg AGA 435 1.88
Met AUG 530 1.00 ACG 114 0.39 AAG 299 0.51 AGG 139 0.60
Val GUU 442 1.39 Ala GCU 586 1.81 Asp GAU 715 1.58 Gly GGU 583 1.42
GUC 157 0.49 GCC 221 0.68 GAC 191 0.42 GGC 140 0.34
GUA 487 1.53 GCA 354 1.09 Glu GAA 874 1.50 GGA 653 1.59
GUG 184 0.58 GCG 133 0.41 GAG 293 0.50 GGG 264 0.64
22597 codons in V. vinifera 'Plechistiki'
Phe UUU 820 1.30 Ser UCU 488 1.69 Tyr UAU 695 1.61 Cys UGU 197 1.45
UUC 440 0.70 UCC 272 0.94 UAC 170 0.39 UGC 74 0.55
Leu UUA 763 1.90 UCA 364 1.26 TER UAA 0 0.00 TER UGA 0 0.00
UUG 501 1.25 UCG 149 0.52 UAG 0 0.00 Trp UGG 405 1.00
CUU 492 1.23 Pro CCU 416 1.68 His CAU 431 1.51 Arg CGU 333 1.40
CUC 144 0.36 CCC 177 0.71 CAC 138 0.49 CGC 87 0.37
CUA 345 0.86 CCA 274 1.10 Gln CAA 643 1.56 CGA 317 1.33
CUG 163 0.41 CCG 126 0.51 CAG 184 0.44 CGG 97 0.41
Ile AUU 980 1.46 Thr ACU 463 1.55 Asn AAU 879 1.56 Ser AGU 356 1.23
AUC 409 0.61 ACC 234 0.78 AAC 246 0.44 AGC 101 0.35
AUA 619 0.92 ACA 379 1.27 Lys AAA 894 1.48 Arg AGA 446 1.87
Met AUG 539 1.00 ACG 121 0.40 AAG 311 0.52 AGG 148 0.62
Val GUU 460 1.41 Ala GCU 596 1.81 Asp GAU 735 1.58 Gly GGU 594 1.41
GUC 161 0.49 GCC 223 0.68 GAC 194 0.42 GGC 143 0.34
GUA 496 1.52 GCA 357 1.09 Glu GAA 907 1.50 GGA 677 1.61
GUG 191 0.58 GCG 138 0.42 GAG 300 0.50 GGG 271 0.64
23273 codons in V. vinifera 'Varyushkin'
Phe UUU 817 1.30 Ser UCU 487 1.69 Tyr UAU 691 1.61 Cys UGU 195 1.45
UUC 440 0.70 UCC 269 0.94 UAC 170 0.39 UGC 74 0.55
Leu UUA 762 1.90 UCA 363 1.26 TER UAA 0 0.00 TER UGA 0 0.00
UUG 501 1.25 UCG 148 0.52 UAG 0 0.00 Trp UGG 404 1.00
CUU 490 1.22 Pro CCU 414 1.68 His CAU 430 1.51 Arg CGU 332 1.40
CUC 144 0.36 CCC 175 0.71 CAC 138 0.49 CGC 87 0.37
CUA 345 0.86 CCA 272 1.10 Gln CAA 641 1.56 CGA 314 1.32
CUG 163 0.41 CCG 126 0.51 CAG 181 0.44 CGG 96 0.41
Ile AUU 972 1.46 Thr ACU 458 1.54 Asn AAU 874 1.56 Ser AGU 356 1.24
AUC 409 0.61 ACC 233 0.78 AAC 246 0.44 AGC 101 0.35
AUA 615 0.92 ACA 378 1.27 Lys AAA 894 1.49 Arg AGA 445 1.88
Met AUG 538 1.00 ACG 121 0.41 AAG 309 0.51 AGG 148 0.62
Val GUU 457 1.41 Ala GCU 595 1.82 Asp GAU 732 1.58 Gly GGU 593 1.41
GUC 161 0.50 GCC 222 0.68 GAC 194 0.42 GGC 143 0.34
GUA 492 1.51 GCA 354 1.08 Glu GAA 903 1.50 GGA 676 1.61
GUG 190 0.58 GCG 136 0.42 GAG 299 0.50 GGG 271 0.64
23184 codons in V. vinifera 'Sibirkovy'
Phe UUU 820 1.30 Ser UCU 488 1.69 Tyr UAU 695 1.61 Cys UGU 197 1.45
UUC 440 0.70 UCC 272 0.94 UAC 170 0.39 UGC 74 0.55
Leu UUA 763 1.90 UCA 364 1.26 TER UAA 0 0.00 TER UGA 0 0.00
UUG 501 1.25 UCG 149 0.52 UAG 0 0.00 Trp UGG 405 1.00
CUU 492 1.23 Pro CCU 416 1.68 His CAU 431 1.51 Arg CGU 333 1.40
CUC 144 0.36 CCC 177 0.71 CAC 138 0.49 CGC 87 0.37
CUA 345 0.86 CCA 274 1.10 Gln CAA 643 1.56 CGA 317 1.33
CUG 163 0.41 CCG 126 0.51 CAG 184 0.44 CGG 97 0.41
Ile AUU 979 1.46 Thr ACU 463 1.55 Asn AAU 879 1.56 Ser AGU 356 1.23
AUC 409 0.61 ACC 234 0.78 AAC 246 0.44 AGC 101 0.35
AUA 619 0.93 ACA 379 1.27 Lys AAA 894 1.48 Arg AGA 446 1.87
Met AUG 540 1.00 ACG 121 0.40 AAG 311 0.52 AGG 148 0.62
Val GUU 460 1.41 Ala GCU 596 1.81 Asp GAU 735 1.58 Gly GGU 594 1.41
GUC 161 0.49 GCC 223 0.68 GAC 194 0.42 GGC 143 0.34
GUA 496 1.52 GCA 357 1.09 Glu GAA 907 1.50 GGA 677 1.61
GUG 191 0.58 GCG 138 0.42 GAG 300 0.50 GGG 271 0.64
23273 codons in V. vinifera 'Puklyakovskiy belyi'
Phe UUU 820 1.30 Ser UCU 488 1.69 Tyr UAU 695 1.61 Cys UGU 197 1.45
UUC 440 0.70 UCC 272 0.94 UAC 170 0.39 UGC 74 0.55
Leu UUA 763 1.90 UCA 364 1.26 TER UAA 0 0.00 TER UGA 0 0.00
UUG 501 1.25 UCG 149 0.52 UAG 0 0.00 Trp UGG 405 1.00
CUU 492 1.23 Pro CCU 416 1.68 His CAU 431 1.51 Arg CGU 333 1.40
CUC 144 0.36 CCC 177 0.71 CAC 138 0.49 CGC 87 0.37
CUA 345 0.86 CCA 274 1.10 Gln CAA 643 1.56 CGA 317 1.33
CUG 163 0.41 CCG 126 0.51 CAG 184 0.44 CGG 97 0.41
Ile AUU 979 1.46 Thr ACU 463 1.55 Asn AAU 879 1.56 Ser AGU 356 1.23
AUC 409 0.61 ACC 234 0.78 AAC 246 0.44 AGC 101 0.35
AUA 619 0.93 ACA 379 1.27 Lys AAA 894 1.48 Arg AGA 446 1.87
Met AUG 540 1.00 ACG 121 0.40 AAG 311 0.52 AGG 148 0.62
Val GUU 460 1.41 Ala GCU 596 1.81 Asp GAU 735 1.58 Gly GGU 594 1.41
GUC 161 0.49 GCC 223 0.68 GAC 194 0.42 GGC 143 0.34
GUA 496 1.52 GCA 357 1.09 Glu GAA 907 1.50 GGA 677 1.61
GUG 191 0.58 GCG 138 0.42 GAG 300 0.50 GGG 271 0.64
23273 codons in V. vinifera 'Kumshatskiy belyi'
